# Supplementary material for: Interplay of self-organization of microtubule asters and crosslinking protein condensates
Source: PNAS Nexus. 2023 Jul 13;2(7):pgad231. doi: 10.1093/pnasnexus/pgad231 (PMC10367440; doi:10.1093/pnasnexus/pgad231)
Supplement: pgad231_Supplementary_Data [file pgad231_supplementary_data.zip]

Archive with 12 entries (12 files):
- PNASNEXUS-PNASNEXUS-2023-00655-T-s01.pdf
- PNASNEXUS-PNASNEXUS-2023-00655-T-s02.ldf
- PNASNEXUS-PNASNEXUS-2023-00655-T-s03.ldf
- PNASNEXUS-PNASNEXUS-2023-00655-T-s04.sty
- PNASNEXUS-PNASNEXUS-2023-00655-T-s05.bst
- PNASNEXUS-PNASNEXUS-2023-00655-T-s06.cls
- PNASNEXUS-PNASNEXUS-2023-00655-T-s07.bib
- PNASNEXUS-PNASNEXUS-2023-00655-T-s08.bbl
- PNASNEXUS-PNASNEXUS-2023-00655-T-s09.sty
- PNASNEXUS-PNASNEXUS-2023-00655-T-s10.sty
- PNASNEXUS-PNASNEXUS-2023-00655-T-s11.sty
- PNASNEXUS-PNASNEXUS-2023-00655-T-s12.bib
