# Supplementary material for: Interplay of self-organization of microtubule asters and crosslinking protein condensates
Source: PNAS Nexus. 2023 Jul 13;2(7):pgad231. doi: 10.1093/pnasnexus/pgad231 (PMC10367440; doi:10.1093/pnasnexus/pgad231)
Supplement: pgad231_Supplementary_Data [file pgad231_supplementary_data.zip › PNASNEXUS-PNASNEXUS-2023-00655-T-s07.bib]

@article{Gaillard2008TwoMP,
  title={Two microtubule-associated proteins of Arabidopsis MAP65s promote antiparallel microtubule bundling.},
  author={J{\'e}r{\'e}mie Gaillard and Emmanuelle Neumann and Dani{\"e}l Van Damme and Virginie Stoppin-Mellet and Christine Ebel and Elodie Barbier and Danny Geelen and Marylin Vantard},
  journal={Molecular biology of the cell},
  year={2008},
  volume={19 10},
  pages={
          4534-44
        }
}

@article{Kurachi1995BucklingOA,
  title={Buckling of a single microtubule by optical trapping forces: direct measurement of microtubule rigidity.},
  author={Masashi Kurachi and Masayuki Hoshi and H. Tashiro},
  journal={Cell motility and the cytoskeleton},
  year={1995},
  volume={30 3},
  pages={
          221-8
        }
}

@book{oparin2003origin,
  title={The Origin of Life},
  author={Oparin, A.I. and Morgulis, S.},
  isbn={9780486495224},
  lccn={2002037094},
  series={Dover phoenix editions},
  url={https://books.google.com/books?id=Jv8psJCtI0gC},
  year={2003},
  publisher={Dover Publications}
}

@article{VALE199423769,
title = {Tubulin GTP hydrolysis influences the structure, mechanical properties, and kinesin-driven transport of microtubules.},
journal = {Journal of Biological Chemistry},
volume = {269},
number = {38},
pages = {23769-23775},
year = {1994},
issn = {0021-9258},
doi = {https://doi.org/10.1016/S0021-9258(17)31582-X},
url = {https://www.sciencedirect.com/science/article/pii/S002192581731582X},
author = {R.D. Vale and C.M. Coppin and F. Malik and F.J. Kull and R.A. Milligan},
abstract = {}
}


@article{mitchinson1993,
author = {T. J. Mitchison },
title = {Localization of an Exchangeable GTP BZinding Site at the Plus End of Microtubules},
journal = {Science},
volume = {261},
number = {5124},
pages = {1044-1047},
year = {1993},
doi = {10.1126/science.8102497},
abstract = { }
}

@article{Akhmanova2015ControlLimelight,
    title = {{Control of microtubule organization and dynamics: two ends in the limelight}},
    year = {2015},
    journal = {Nature Reviews Molecular Cell Biology},
    author = {Akhmanova, Anna and Steinmetz, Michel O},
    number = {12},
    pages = {711--726},
    volume = {16},
    url = {https://doi.org/10.1038/nrm4084},
    doi = {10.1038/nrm4084},
    issn = {1471-0080}
}

@article{vandeVorst1994NumericalSintering,
    title = {{Numerical simulation of axisymmetric viscous sintering}},
    year = {1994},
    journal = {Engineering Analysis with Boundary Elements},
    author = {van de Vorst, G. A.L.},
    number = {2},
    pages = {193--207},
    volume = {14},
    doi = {10.1016/0955-7997(94)90096-5},
    issn = {09557997},
    keywords = {Sintering, boundary element method, moving boundaries, viscosity}
}

@article{martinez1995,
title = "Viscous Sintering of Spherical Particles via Finite Element Analysis",
abstract = "",
author = "Mart{\'i}nez‐Herrera, {Jorge I.} and Derby, {Jeffrey J.}",
year = "1995",
month = mar,
doi = "10.1111/j.1151-2916.1995.tb08226.x",
language = "English (US)",
volume = "78",
pages = "645--649",
journal = "Journal of the American Ceramic Society",
issn = "0002-7820",
publisher = "Wiley-Blackwell",
number = "3",
}

@article{Akhmanova2008TrackingTips,
    title = {{Tracking the ends: a dynamic protein network controls the fate of microtubule tips}},
    year = {2008},
    journal = {Nature Reviews Molecular Cell Biology},
    author = {Akhmanova, Anna and Steinmetz, Michel O},
    number = {4},
    pages = {309--322},
    volume = {9},
    url = {https://doi.org/10.1038/nrm2369},
    doi = {10.1038/nrm2369},
    issn = {1471-0080}
}

@article{Hussey2002TheMOR1,
    title = {{The plant cytoskeleton: recent advances in the study of the plant microtubule-associated proteins MAP-65, MAP-190 and the Xenopus MAP215-like protein, MOR1}},
    year = {2002},
    journal = {Plant Molecular Biology},
    author = {Hussey, Patrick J and Hawkins, Timothy J and Igarashi, Hisako and Kaloriti, Despina and Smertenko, Andrei},
    number = {6},
    pages = {915--924},
    volume = {50},
    url = {https://doi.org/10.1023/A:1021236307508},
    doi = {10.1023/A:1021236307508},
    issn = {1573-5028}
}

@article{ROLLMECAK201096,
title = {Microtubule-severing enzymes},
journal = {Current Opinion in Cell Biology},
volume = {22},
number = {1},
pages = {96-103},
year = {2010},
note = {Cell structure and dynamics},
issn = {0955-0674},
doi = {https://doi.org/10.1016/j.ceb.2009.11.001},
url = {https://www.sciencedirect.com/science/article/pii/S095506740900194X},
author = {Antonina Roll-Mecak and Francis J McNally},
abstract = {}
}

@article {Debs2020,
	author = {Debs, Garrett E. and Cha, Michael and Liu, Xueqi and Huehn, Andrew R. and Sindelar, Charles V.},
	title = {Dynamic and asymmetric fluctuations in the microtubule wall captured by high-resolution cryoelectron microscopy},
	volume = {117},
	number = {29},
	pages = {16976--16984},
	year = {2020},
	doi = {10.1073/pnas.2001546117},
	publisher = {National Academy of Sciences},
	abstract = {},
	issn = {0027-8424},
	URL = {https://www.pnas.org/content/117/29/16976},
	eprint = {https://www.pnas.org/content/117/29/16976.full.pdf},
	journal = {Proceedings of the National Academy of Sciences}
}

@article{hawkins_2013,
title = {Mechanical Properties of Doubly Stabilized Microtubule Filaments},
journal = {Biophysical Journal},
volume = {104},
number = {7},
pages = {1517-1528},
year = {2013},
issn = {0006-3495},
doi = {https://doi.org/10.1016/j.bpj.2013.02.026},
url = {https://www.sciencedirect.com/science/article/pii/S0006349513002439},
author = {Taviare L. Hawkins and David Sept and Binyam Mogessie and Anne Straube and Jennifer L. Ross},
abstract = {}
}

@article{yajima_2012,
    author = {Yajima, Hiroaki and Ogura, Toshihiko and Nitta, Ryo and Okada, Yasushi and Sato, Chikara and Hirokawa, Nobutaka},
    title = "{Conformational changes in tubulin in GMPCPP and GDP-taxol microtubules observed by cryoelectron microscopy}",
    journal = {Journal of Cell Biology},
    volume = {198},
    number = {3},
    pages = {315-322},
    year = {2012},
    month = {07},
    abstract = "{}",
    issn = {0021-9525},
    doi = {10.1083/jcb.201201161},
    url = {https://doi.org/10.1083/jcb.201201161},
    eprint = {https://rupress.org/jcb/article-pdf/198/3/315/1356609/jcb\_201201161.pdf},
}

@article{gittes_1993,
    author = {Gittes, F and Mickey, B and Nettleton, J and Howard, J},
    title = "{Flexural rigidity of microtubules and actin filaments measured from thermal fluctuations in shape.}",
    journal = {Journal of Cell Biology},
    volume = {120},
    number = {4},
    pages = {923-934},
    year = {1993},
    month = {02},
    abstract = "{}",
    issn = {0021-9525},
    doi = {10.1083/jcb.120.4.923},
    url = {https://doi.org/10.1083/jcb.120.4.923}
}

@article{handwerger,
author = {Handwerger, Korie E. and Cordero, Jason A. and Gall, Joseph G.},
title = {Cajal Bodies, Nucleoli, and Speckles in the Xenopus Oocyte Nucleus Have a Low-Density, Sponge-like Structure},
journal = {Molecular Biology of the Cell},
volume = {16},
number = {1},
pages = {202-211},
year = {2005},
doi = {10.1091/mbc.e04-08-0742},
    note ={PMID: 15509651},

URL = { 
        https://doi.org/10.1091/mbc.e04-08-0742
    
},
eprint = { 
        https://doi.org/10.1091/mbc.e04-08-0742
    
}

}

@article{wilsonin1899,
author = {Edmund B. Wilson },
title = {The Structure of Protoplasm},
journal = {Science},
volume = {10},
number = {237},
pages = {33-45},
year = {1899},
doi = {10.1126/science.10.237.33},

URL = {https://www.science.org/doi/abs/10.1126/science.10.237.33},
eprint = {https://www.science.org/doi/pdf/10.1126/science.10.237.33}

}

@article{desai1997microtubule,
  title={Microtubule polymerization dynamics},
  author={Desai, Arshad and Mitchison, Timothy J},
  journal={Annual review of cell and developmental biology},
  volume={13},
  number={1},
  pages={83--117},
  year={1997},
  publisher={Annual Reviews 4139 El Camino Way, PO Box 10139, Palo Alto, CA 94303-0139, USA}
}

@article{Hilitski2015MeasuringCB,
  title={Measuring cohesion between macromolecular filaments one pair at a time: depletion-induced microtubule bundling.},
  author={Feodor Hilitski and Andrew Ward and Luis Fernando Cajamarca and Michael F. Hagan and Gregory M. Grason and Zvonimir Dogic},
  journal={Physical review letters},
  year={2015},
  volume={114 13},
  pages={
          138102
        }
}

@article{Reinitzer1888BeitrageCholesterins,
    title = {{Beitr{\"{a}}ge zur Kenntniss des Cholesterins}},
    year = {1888},
    journal = {Monatshefte f{\"{u}}r Chemie und verwandte Teile anderer Wissenschaften},
    author = {Reinitzer, Friedrich},
    number = {1},
    pages = {421--441},
    volume = {9},
    url = {https://doi.org/10.1007/BF01516710},
    doi = {10.1007/BF01516710},
    issn = {1434-4475}
}

@article{Zhang2017,
    title = {RNA Stores Tau Reversibly in Complex Coacervates},
    year = {2017},
    journal = {PLoS Biology},
    author = {Zhang, Xuemei and Lin, Yanxian and Eschmann, Neil A. and Zhou, Hongjun and Rauch, Jennifer and Hernandez, Israel and Guzman, Elmer and Kosik, Kenneth S. and Han, Songi},
    number = {7},
    pages = {1--28},
    volume = {15},
    isbn = {1111111111},
    doi = {10.1101/111245},
    issn = {1544-9173},
    keywords = {Biochemistry, Biology, Biophysics, Coacervate, Fibril, Genetics, Nucleic acid, Phase (matter), Population, Protein dynamics, RNA, Tau protein}
}

@article{keber_2014,
author = {Felix C. Keber  and Etienne Loiseau  and Tim Sanchez  and Stephen J. DeCamp  and Luca Giomi  and Mark J. Bowick  and M. Cristina Marchetti  and Zvonimir Dogic  and Andreas R. Bausch },
title = {Topology and dynamics of active nematic vesicles},
journal = {Science},
volume = {345},
number = {6201},
pages = {1135-1139},
year = {2014},
doi = {10.1126/science.1254784},
URL = {https://www.science.org/doi/abs/10.1126/science.1254784},
abstract = { }
}

@article{Lehmann+1889+462+472,
author = {O. Lehmann},
doi = {doi:10.1515/zpch-1889-0434},
url = {https://doi.org/10.1515/zpch-1889-0434},
title = {Über fliessende Krystalle},
journal = {Zeitschrift für Physikalische Chemie},
number = {1},
volume = {4U},
year = {1889},
pages = {462--472}
}


@book{brandrup1989polymer,
  title={Polymer handbook},
  author={Brandrup, Johannes and Immergut, Edmund H and Grulke, Eric A and Abe, Akihiro and Bloch, Daniel R},
  volume={7},
  year={1989},
  publisher={Wiley New York etc}
}

@article{bridgett1992control,
  title={Control of staphylococcal adhesion to polystyrene surfaces by polymer surface modification with surfactants},
  author={Bridgett, MJ and Davies, MC and Denyer, Stephen Paul},
  journal={Biomaterials},
  volume={13},
  number={7},
  pages={411--416},
  year={1992},
  publisher={Elsevier}
}

@Article{hecker,
AUTHOR = {Hecker, Marcelle and Ting, Matthew Sheng Hao and Malmström, Jenny},
TITLE = {Simple Coatings to Render Polystyrene Protein Resistant},
JOURNAL = {Coatings},
VOLUME = {8},
YEAR = {2018},
NUMBER = {2},
ARTICLE-NUMBER = {55},
URL = {https://www.mdpi.com/2079-6412/8/2/55},
ISSN = {2079-6412},
ABSTRACT = {},
DOI = {10.3390/coatings8020055}
}

@book{stauffer1992introduction,
  title={Introduction to Percolation Theory},
  author={Stauffer, D. and Aharony, A.},
  isbn={9780748400270},
  lccn={92162068},
  year={1992},
  publisher={Taylor \& Francis}
}

@article{PRE_sumon,
  title = {Crowder and surface effects on self-organization of microtubules},
  author = {Sahu, Sumon and Herbst, Lena and Quinn, Ryan and Ross, Jennifer L.},
  journal = {Phys. Rev. E},
  volume = {103},
  issue = {6},
  pages = {062408},
  numpages = {20},
  year = {2021},
  month = {Jun},
  publisher = {American Physical Society},
  doi = {10.1103/PhysRevE.103.062408},
  url = {https://link.aps.org/doi/10.1103/PhysRevE.103.062408}
}

@article {Rickman3427,
	author = {Rickman, Jamie and Duellberg, Christian and Cade, Nicholas I. and Griffin, Lewis D. and Surrey, Thomas},
	title = {Steady-state EB cap size fluctuations are determined by stochastic microtubule growth and maturation},
	volume = {114},
	number = {13},
	pages = {3427--3432},
	year = {2017},
	doi = {10.1073/pnas.1620274114},
	publisher = {National Academy of Sciences},
	abstract = {},
	issn = {0027-8424},
	URL = {https://www.pnas.org/content/114/13/3427},
	eprint = {https://www.pnas.org/content/114/13/3427.full.pdf},
	journal = {Proceedings of the National Academy of Sciences}
}

@article{doi:10.1146/annurev.ms.22.080192.001213,
author = {Voorhees, P W},
title = {Ostwald Ripening of Two-Phase Mixtures},
journal = {Annual Review of Materials Science},
volume = {22},
number = {1},
pages = {197-215},
year = {1992},
doi = {10.1146/annurev.ms.22.080192.001213},

URL = { 
        https://doi.org/10.1146/annurev.ms.22.080192.001213
    
},
eprint = { 
        https://doi.org/10.1146/annurev.ms.22.080192.001213
    
}

}

@incollection{dixitross2010,
title = {Chapter 27 - Studying Plus-End Tracking at Single Molecule Resolution Using TIRF Microscopy},
editor = {Leslie Wilson and John J. Correia},
series = {Methods in Cell Biology},
publisher = {Academic Press},
volume = {95},
pages = {543-554},
year = {2010},
booktitle = {Microtubules, in vitro},
issn = {0091-679X},
doi = {https://doi.org/10.1016/S0091-679X(10)95027-9},
url = {https://www.sciencedirect.com/science/article/pii/S0091679X10950279},
author = {Ram Dixit and Jennifer L. Ross},
abstract = {}
}

@article{letort2015geometrical,
  title={Geometrical and mechanical properties control actin filament organization},
  author={Letort, Ga{\"e}lle and Politi, Antonio Z and Ennomani, Hajer and Th{\'e}ry, Manuel and Nedelec, Francois and Blanchoin, Laurent},
  journal={PLoS Comput Biol},
  volume={11},
  number={5},
  pages={e1004245},
  year={2015},
  publisher={Public Library of Science}
}


@article{xu2019,
  title = {Direct Single Molecule Imaging of Enhanced Enzyme Diffusion},
  author = {Xu, Mengqi and Ross, Jennifer L. and Valdez, Lyanne and Sen, Aysuman},
  journal = {Phys. Rev. Lett.},
  volume = {123},
  issue = {12},
  pages = {128101},
  numpages = {5},
  year = {2019},
  month = {Sep},
  publisher = {American Physical Society},
  doi = {10.1103/PhysRevLett.123.128101},
  url = {https://link.aps.org/doi/10.1103/PhysRevLett.123.128101}
}


@article{strubing2020,
author = {Strübing, Tobias and Khosravanizadeh, Amir and Vilfan, Andrej and Bodenschatz, Eberhard and Golestanian, Ramin and Guido, Isabella},
title = {Wrinkling Instability in 3D Active Nematics},
journal = {Nano Letters},
volume = {20},
number = {9},
pages = {6281-6288},
year = {2020},
doi = {10.1021/acs.nanolett.0c01546},
note = {PMID: 32786934},
URL = {https://doi.org/10.1021/acs.nanolett.0c01546},
}

@article{herzog1978,
author = {HERZOG, Wilhelm and WEBER, Klaus},
title = {Microtubule Formation by Pure Brain Tubulin in vitro. The Influence of Dextran and Poly(ethylene glycol)},
journal = {European Journal of Biochemistry},
volume = {91},
number = {1},
pages = {249-254},
doi = {https://doi.org/10.1111/j.1432-1033.1978.tb20959.x},
url = {https://febs.onlinelibrary.wiley.com/doi/abs/10.1111/j.1432-1033.1978.tb20959.x},
eprint = {https://febs.onlinelibrary.wiley.com/doi/pdf/10.1111/j.1432-1033.1978.tb20959.x},
abstract = {Homogeneous brain tubulin, free of microtubule associated proteins, forms microtubules in polymerization buffers containing 7.5–15\% dextran T10 or 2–4.5\% poly(ethylene glycol) type 6000. In both systems the resulting microtubules are sensitive to colchicine and low temperature. The critical tubulin concentration in both polymerization systems can be as low as 0.25 mg/ml.},
year = {1978}
}

@Article{ziebacz2011,
author ="Ziebacz, Natalia and Wieczorek, Stefan A. and Kalwarczyk, Tomasz and Fiałkowski, Marcin and Hołyst, Robert",
title  ="Crossover regime for the diffusion of nanoparticles in polyethylene glycol solutions: influence of the depletion layer",
journal  ="Soft Matter",
year  ="2011",
volume  ="7",
issue  ="16",
pages  ="7181-7186",
publisher  ="The Royal Society of Chemistry",
doi  ="10.1039/C0SM01357A",
url  ="http://dx.doi.org/10.1039/C0SM01357A"}

@article{bernal1941x,
  title={X-ray and crystallographic studies of plant virus preparations: I. Introduction and preparation of specimens II. Modes of aggregation of the virus particles},
  author={Bernal, John D and Fankuchen, Isidor},
  journal={The Journal of general physiology},
  volume={25},
  number={1},
  pages={111},
  year={1941},
  publisher={The Rockefeller University Press}
}

@article{schummel2017,
  title={Modulation of the Polymerization Kinetics of $\alpha$/$\beta$-Tubulin by Osmolytes and Macromolecular Crowding},
  author={Schummel, Paul Hendrik and Gao, Mimi and Winter, Roland},
  journal={ChemPhysChem},
  volume={18},
  number={2},
  pages={189--197},
  year={2017},
  publisher={Wiley Online Library}
}

@article{miller1953production,
  title={A production of amino acids under possible primitive earth conditions},
  author={Miller, Stanley L},
  journal={Science},
  volume={117},
  number={3046},
  pages={528--529},
  year={1953},
  publisher={American Association for the Advancement of Science}
}


@article{doi:10.1146/annurev-biophys-060414-034107,
    title = {{The Physics of the Metaphase Spindle}},
    year = {2018},
    journal = {Annual Review of Biophysics},
    author = {Oriola, David and Needleman, Daniel J and Brugu{\'{e}}s, Jan},
    number = {1},
    pages = {655--673},
    volume = {47},
    url = {https://doi.org/10.1146/annurev-biophys-060414-034107},
    doi = {10.1146/annurev-biophys-060414-034107}
}

@article{Scheff2020Filaments,
    title = {{ Tuning shape and internal structure of protein droplets via biopolymer filaments }},
    year = {2020},
    journal = {Soft Matter},
    author = {Scheff, Danielle R. and Weirich, Kimberly L. and Dasbiswas, Kinjal and Patel, Avinash and Vaikuntanathan, Suriyanarayanan and Gardel, Margaret L.},
    number = {24},
    pages = {5659--5668},
    volume = {16},
    publisher = {Royal Society of Chemistry},
    doi = {10.1039/c9sm02462j},
    issn = {1744-683X},
    pmid = {32519715}
}

@misc{._ColdBiol-2013-Hammerschmidt-.pdf,
    title = {{.{\_}Cold Spring Harb Perspect Biol-2013-Hammerschmidt-.pdf}}
}

@article{Janson2004ARigidity.,
    title = {{A bending mode analysis for growing microtubules: evidence for a velocity-dependent rigidity.}},
    year = {2004},
    journal = {Biophysical journal},
    author = {Janson, Marcel E. and Dogterom, Marileen},
    number = {4},
    pages = {2723--2736},
    volume = {87},
    doi = {10.1529/biophysj.103.038877},
    issn = {00063495},
    pmid = {15454464}
}

@article{Loughlin2010AOrganization,
    title = {{A computational model predicts Xenopus meiotic spindle organization}},
    year = {2010},
    journal = {Journal of Cell Biology},
    author = {Loughlin, Rose and Heald, Rebecca and N{\'{e}}d{\'{e}}lec, François},
    number = {7},
    pages = {1239--1249},
    volume = {191},
    doi = {10.1083/jcb.201006076},
    issn = {00219525},
    pmid = {21173114}
}

@article{Steinmetz1997ADynamics,
    title = {{A correlative analysis of actin filament assembly, structure, and dynamics}},
    year = {1997},
    journal = {Journal of Cell Biology},
    author = {Steinmetz, Michel O. and Goldie, Kenneth N. and Aebi, Ueli},
    number = {3},
    pages = {559--574},
    volume = {138},
    doi = {10.1083/jcb.138.3.559},
    issn = {00219525},
    pmid = {9245786}
}

@article{Pecqueur2012AEnd,
    title = {{A designed ankyrin repeat protein selected to bind to tubulin caps the microtubule plus end}},
    year = {2012},
    journal = {Proceedings of the National Academy of Sciences of the United States of America},
    author = {Pecqueur, Ludovic and Duellberg, Christian and Dreier, Birgit and Jiang, Qiyang and Wang, Chunguang and Pl{\"{u}}ckthun, Andreas and Surrey, Thomas and Gigant, Benoît and Knossow, Marcel},
    number = {30},
    pages = {12011--12016},
    volume = {109},
    doi = {10.1073/pnas.1204129109},
    issn = {00278424},
    pmid = {22778434}
}

@article{Setru2021ABranches,
    title = {{A hydrodynamic instability drives protein droplet formation on microtubules to nucleate branches}},
    year = {2021},
    journal = {Nature Physics},
    author = {Setru, Sagar U. and Gouveia, Bernardo and Alfaro-Aco, Raymundo and Shaevitz, Joshua W. and Stone, Howard A. and Petry, Sabine},
    number = {4},
    pages = {493--498},
    volume = {17},
    doi = {10.1038/s41567-020-01141-8},
    issn = {17452481},
    arxivId = {2001.06389}
}

@article{Milovanovic2018AVesicles,
    title = {{A liquid phase of synapsin and lipid vesicles}},
    year = {2018},
    journal = {Science},
    author = {Milovanovic, Dragomir and Wu, Yumei and Bian, Xin and De Camilli, Pietro},
    number = {6402},
    pages = {604--607},
    volume = {361},
    doi = {10.1126/science.aat5671},
    issn = {10959203},
    pmid = {29976799}
}

@article{Patel2015AMutation,
    title = {{A Liquid-to-Solid Phase Transition of the ALS Protein FUS Accelerated by Disease Mutation}},
    year = {2015},
    journal = {Cell},
    author = {Patel, Avinash and Lee, Hyun O. and Jawerth, Louise and Maharana, Shovamayee and Jahnel, Marcus and Hein, Marco Y. and Stoynov, Stoyno and Mahamid, Julia and Saha, Shambaditya and Franzmann, Titus M. and Pozniakovski, Andrej and Poser, Ina and Maghelli, Nicola and Royer, Loic A. and Weigert, Martin and Myers, Eugene W. and Grill, Stephan and Drechsel, David and Hyman, Anthony A. and Alberti, Simon},
    number = {5},
    pages = {1066--1077},
    volume = {162},
    publisher = {Elsevier Inc.},
    url = {http://dx.doi.org/10.1016/j.cell.2015.07.047},
    doi = {10.1016/j.cell.2015.07.047},
    issn = {10974172},
    pmid = {26317470}
}

@article{Patel2015AMutationb,
    title = {{A Liquid-to-Solid Phase Transition of the ALS Protein FUS Accelerated by Disease Mutation}},
    year = {2015},
    journal = {Cell},
    author = {Patel, Avinash and Lee, Hyun O. and Jawerth, Louise and Maharana, Shovamayee and Jahnel, Marcus and Hein, Marco Y. and Stoynov, Stoyno and Mahamid, Julia and Saha, Shambaditya and Franzmann, Titus M. and Pozniakovski, Andrej and Poser, Ina and Maghelli, Nicola and Royer, Loic A. and Weigert, Martin and Myers, Eugene W. and Grill, Stephan and Drechsel, David and Hyman, Anthony A. and Alberti, Simon},
    number = {5},
    pages = {1066--1077},
    volume = {162},
    publisher = {Elsevier Inc.},
    url = {http://dx.doi.org/10.1016/j.cell.2015.07.047},
    doi = {10.1016/j.cell.2015.07.047},
    issn = {10974172},
    pmid = {26317470}
}

@article{Weber2004AAssembly,
    title = {{A microtubule-binding myosin required for nuclear anchoring and spindle assembly}},
    year = {2004},
    journal = {Nature},
    author = {Weber, Karl L. and Sokac, Anna M. and Berg, Jonathan S. and Cheney, Richard E. and Bement, William M.},
    number = {7006},
    pages = {325--329},
    volume = {431},
    doi = {10.1038/nature02834},
    issn = {00280836},
    pmid = {15372037}
}

@article{Garabedian2001AParticles,
    title = {{A model for the viscous coalescence of amorphous particles}},
    year = {2001},
    journal = {Journal of Colloid and Interface Science},
    author = {Garabedian, Randy S. and Helble, Joseph J.},
    number = {2},
    pages = {248--260},
    volume = {234},
    doi = {10.1006/jcis.2000.7297},
    issn = {00219797},
    keywords = {Aerosols, Viscous coalescence, Viscous sintering}
}

@article{Wang2018AProteins,
    title = {{A Molecular Grammar Governing the Driving Forces for Phase Separation of Prion-like RNA Binding Proteins}},
    year = {2018},
    journal = {Cell},
    author = {Wang, Jie and Choi, Jeong Mo and Holehouse, Alex S. and Lee, Hyun O. and Zhang, Xiaojie and Jahnel, Marcus and Maharana, Shovamayee and Lemaitre, Régis and Pozniakovsky, Andrei and Drechsel, David and Poser, Ina and Pappu, Rohit V. and Alberti, Simon and Hyman, Anthony A.},
    number = {3},
    pages = {688--699},
    volume = {174},
    doi = {10.1016/j.cell.2018.06.006},
    issn = {10974172},
    pmid = {29961577},
    keywords = {FUS, PLD, cation-{$\pi$}, intrinsically disordered, low complexity, membraneless compartments, phase separation, prion-like, prion-like RNA binding proteins, saturation concentration}
}

@article{Imasaki2022CAMSAP2Separation,
    title = {{CAMSAP2 organizes a {$\gamma$}-tubulin-independent microtubule nucleation centre through phase separation}},
    year = {2022},
    journal = {eLife},
    author = {Imasaki, Tsuyoshi and Kikkawa, Satoshi and Niwa, Shinsuke and Saijo-Hamano, Yumiko and Shigematsu, Hideki and Aoyama, Kazuhiro and Mitsuoka, Kaoru and Shimizu, Takahiro and Aoki, Mari and Sakamoto, Ayako and Tomabechi, Yuri and Sakai, Naoki and Shirouzu, Mikako and Taguchi, Shinya and Yamagishi, Yosuke and Setsu, Tomiyoshi and Sakihama, Yoshiaki and Nitta, Eriko and Takeichi, Masatoshi and Nitta, Ryo},
    pages = {1--28},
    volume = {11},
    doi = {10.7554/eLife.77365},
    issn = {2050084X},
    pmid = {35762204}
}

@article{Chabin-Brion2001TheOrganelle,
    title = {{The Golgi complex is a microtubule-organizing organelle}},
    year = {2001},
    journal = {Molecular Biology of the Cell},
    author = {Chabin-Brion, K. and Marceiller, J. and Perez, F. and Settegrana, C. and Drechou, A. and Durand, G. and Po{\"{u}}s, C.},
    number = {7},
    pages = {2047--2060},
    volume = {12},
    doi = {10.1091/mbc.12.7.2047},
    issn = {10591524},
    pmid = {11452002}
}

@article{Sanders2015NucleationMicrotubules,
    title = {{Nucleation and dynamics of Golgi-derived microtubules}},
    year = {2015},
    journal = {Frontiers in Neuroscience},
    author = {Sanders, Anna A.W.M. and Kaverina, Irina},
    number = {NOV},
    pages = {1--7},
    volume = {9},
    doi = {10.3389/fnins.2015.00431},
    issn = {1662453X},
    keywords = {CLASP, Golgi apparatus, Golgi-derived microtubules, Microtubule dynamics, Microtubule nucleation, {$\gamma$}-TuRC}
}

@article{Munder2016ADormancy,
    title = {{A pH-driven transition of the cytoplasm from a fluid- to a solid-like state promotes entry into dormancy}},
    year = {2016},
    journal = {eLife},
    author = {Munder, Matthias Christoph and Midtvedt, Daniel and Franzmann, Titus and N{\"{u}}ske, Elisabeth and Otto, Oliver and Herbig, Maik and Ulbricht, Elke and M{\"{u}}ller, Paul and Taubenberger, Anna and Maharana, Shovamayee and Malinovska, Liliana and Richter, Doris and Guck, Jochen and Zaburdaev, Vasily and Alberti, Simon},
    number = {MARCH2016},
    pages = {1--30},
    volume = {5},
    doi = {10.7554/eLife.09347},
    issn = {2050084X},
    pmid = {27003292}
}

@article{Hubatsch2021QuantitativeCondensates,
    title = {{Quantitative theory for the diffusive dynamics of liquid condensates}},
    year = {2021},
    journal = {eLife},
    author = {Hubatsch, Lars and Jawerth, Louise M. and Love, Celina and Bauermann, Jonathan and Tang, T. Y.Dora and Bo, Stefano and Hyman, Anthony A. and Weber, Christoph A.},
    pages = {1--21},
    volume = {10},
    doi = {10.7554/eLife.68620},
    issn = {2050084X},
    pmid = {34636323}
}

@article{Wang2018ASplicing,
    title = {{A single N‐terminal phosphomimic disrupts TDP‐43 polymerization, phase separation, and RNA splicing}},
    year = {2018},
    journal = {The EMBO Journal},
    author = {Wang, Ailin and Conicella, Alexander E and Schmidt, Hermann Broder and Martin, Erik W and Rhoads, Shannon N and Reeb, Ashley N and Nourse, Amanda and Ramirez Montero, Daniel and Ryan, Veronica H and Rohatgi, Rajat and Shewmaker, Frank and Naik, Mandar T and Mittag, Tanja and Ayala, Yuna M and Fawzi, Nicolas L},
    number = {5},
    pages = {1--18},
    volume = {37},
    doi = {10.15252/embj.201797452},
    issn = {0261-4189},
    pmid = {29438978},
    keywords = {amyotrophic lateral sclerosis, protein, protein biosynthesis, protein interaction, quality control, rna, rnp granule, solution nmr spectroscopy, splicing, subject categories neuroscience}
}

@article{Alberti2018AProteins,
    title = {{A User's Guide for Phase Separation Assays with Purified Proteins}},
    year = {2018},
    journal = {Journal of Molecular Biology},
    author = {Alberti, Simon and Saha, Shambaditya and Woodruff, Jeffrey B. and Franzmann, Titus M. and Wang, Jie and Hyman, Anthony A.},
    number = {23},
    pages = {4806--4820},
    volume = {430},
    publisher = {The Authors},
    url = {https://doi.org/10.1016/j.jmb.2018.06.038},
    doi = {10.1016/j.jmb.2018.06.038},
    issn = {10898638},
    pmid = {29944854},
    keywords = {Sup35, low-complexity proteins, membrane-less compartment, membrane-less organelle, phase separation, prion-like protein, protein purification}
}

@article{Blanchoin2014ActinMotility,
    title = {{Actin dynamics, architecture, and mechanics in cell motility}},
    year = {2014},
    journal = {Physiological Reviews},
    author = {Blanchoin, Laurent and Boujemaa-Paterski, Rajaa and Sykes, Cécile and Plastino, Julie},
    number = {1},
    pages = {235--263},
    volume = {94},
    doi = {10.1152/physrev.00018.2013},
    issn = {00319333},
    pmid = {24382887}
}

@article{Siccardi2019ActinCircuits,
    title = {{Actin Networks Voltage Circuits}},
    year = {2019},
    author = {Siccardi, Stefano and Tuszy{\'{n}}ski, Andrew Adamatzky Jack and Huber, Florian and Schnau{\ss}, Jörg},
    url = {http://arxiv.org/abs/1912.00088},
    arxivId = {1912.00088}
}

@article{Walcott2010ActiveProteins,
    title = {{Active force generation in cross-linked filament bundles without motor proteins}},
    year = {2010},
    journal = {Physical Review E - Statistical, Nonlinear, and Soft Matter Physics},
    author = {Walcott, Sam and Sun, Sean X.},
    number = {5},
    pages = {1--4},
    volume = {82},
    doi = {10.1103/PhysRevE.82.050901},
    issn = {15393755}
}

@misc{Prost2015ActivePhysics,
    title = {{Active gel physics}},
    year = {2015},
    booktitle = {Nature Physics},
    author = {Prost, J and J{\"{u}}licher, F and Joanny, J. F.},
    number = {2},
    pages = {111--117},
    volume = {11},
    doi = {10.1038/nphys3224},
    issn = {17452481}
}

@article{Prost2015ActivePhysicsb,
    title = {{Active gel physics}},
    year = {2015},
    journal = {Nature Physics},
    author = {Prost, J. and J{\"{u}}licher, F. and Joanny, J. F.},
    number = {2},
    pages = {111--117},
    volume = {11},
    doi = {10.1038/nphys3224},
    issn = {17452481}
}

@article{Brangwynne2011ActiveOocytes,
    title = {{Active liquid-like behavior of nucleoli determines their size and shape in Xenopus laevis oocytes}},
    year = {2011},
    journal = {Proceedings of the National Academy of Sciences of the United States of America},
    author = {Brangwynne, Clifford P. and Mitchison, Timothy J. and Hyman, Anthony A.},
    number = {11},
    pages = {4334--4339},
    volume = {108},
    doi = {10.1073/pnas.1017150108},
    issn = {00278424},
    pmid = {21368180},
    keywords = {Active fluids, Cytoskeleton, Germinal vesicle, Nuclear bodies}
}

@article{Braun2011AdaptiveApart,
    title = {{Adaptive braking by Ase1 prevents overlapping microtubules from sliding completely apart}},
    year = {2011},
    journal = {Nature Cell Biology},
    author = {Braun, Marcus and Lansky, Zdenek and Fink, Gero and Ruhnow, Felix and Diez, Stefan and Janson, Marcel E.},
    number = {10},
    pages = {1259--1264},
    volume = {13},
    publisher = {Nature Publishing Group},
    url = {http://dx.doi.org/10.1038/ncb2323},
    doi = {10.1038/ncb2323},
    issn = {14657392}
}

@misc{Akhmanova_steinmetz_Nat_MCB_2008.PDF,
    title = {{Akhmanova{\_}steinmetz{\_}Nat{\_}MCB{\_}2008.PDF}}
}

@misc{Akhmanova_steinmetz_Nat_MCB_2015.PDF,
    title = {{Akhmanova{\_}steinmetz{\_}Nat{\_}MCB{\_}2015.PDF}}
}

@article{Conicella2016ALSDomain,
    title = {{ALS Mutations Disrupt Phase Separation Mediated by {$\alpha$}-Helical Structure in the TDP-43 Low-Complexity C-Terminal Domain}},
    year = {2016},
    journal = {Structure},
    author = {Conicella, Alexander E. and Zerze, Gül H. and Mittal, Jeetain and Fawzi, Nicolas L.},
    number = {9},
    pages = {1537--1549},
    volume = {24},
    doi = {10.1016/j.str.2016.07.007},
    issn = {18784186},
    pmid = {27545621}
}

@article{Dao2019ALS-LinkedManner,
    title = {{ALS-Linked Mutations Affect UBQLN2 Oligomerization and Phase Separation in a Position- and Amino Acid-Dependent Manner}},
    year = {2019},
    journal = {Structure},
    author = {Dao, Thuy P. and Martyniak, Brian and Canning, Ashley J. and Lei, Yongna and Colicino, Erica G. and Cosgrove, Michael S. and Hehnly, Heidi and Casta{\~{n}}eda, Carlos A.},
    number = {6},
    pages = {937--951},
    volume = {27},
    doi = {10.1016/j.str.2019.03.012},
    issn = {18784186},
    pmid = {30982635},
    keywords = {ALS, aggregation, liquid-liquid phase separation, oligomerization, proline-rich, protein quality control, self-assembly, ubiquilin-2, ubiquitin, viscoelasticity}
}

@article{Murakami2015ALS/FTDFunction,
    title = {{ALS/FTD Mutation-Induced Phase Transition of FUS Liquid Droplets and Reversible Hydrogels into Irreversible Hydrogels Impairs RNP Granule Function}},
    year = {2015},
    journal = {Neuron},
    author = {Murakami, Tetsuro and Qamar, Seema and Lin, Julie Qiaojin and Schierle, Gabriele S.Kaminski and Rees, Eric and Miyashita, Akinori and Costa, Ana R. and Dodd, Roger B. and Chan, Fiona T.S. and Michel, Claire H. and Kronenberg-Versteeg, Deborah and Li, Yi and Yang, Seung Pil and Wakutani, Yosuke and Meadows, William and Ferry, Rodylyn Rose and Dong, Liang and Tartaglia, Gian Gaetano and Favrin, Giorgio and Lin, Wen Lang and Dickson, Dennis W. and Zhen, Mei and Ron, David and Schmitt-Ulms, Gerold and Fraser, Paul E. and Shneider, Neil A. and Holt, Christine and Vendruscolo, Michele and Kaminski, Clemens F. and St George-Hyslop, Peter},
    number = {4},
    pages = {678--690},
    volume = {88},
    doi = {10.1016/j.neuron.2015.10.030},
    issn = {10974199},
    pmid = {26526393}
}

@article{Bagnani2019AmyloidTactoids,
    title = {{Amyloid Fibrils Length Controls Shape and Structure of Nematic and Cholesteric Tactoids}},
    year = {2019},
    journal = {ACS Nano},
    author = {Bagnani, Massimo and Nystr{\"{o}}m, Gustav and De Michele, Cristiano and Mezzenga, Raffaele},
    number = {1},
    pages = {591--600},
    volume = {13},
    doi = {10.1021/acsnano.8b07557},
    issn = {1936086X},
    keywords = {Frank-Oseen, chiral nematic, chiral rods, liquid crystals, twist, water-in-water emulsions}
}

@article{Boke2016Amyloid-likeCompartment,
    title = {{Amyloid-like Self-Assembly of a Cellular Compartment}},
    year = {2016},
    journal = {Cell},
    author = {Boke, Elvan and Ruer, Martine and W{\"{u}}hr, Martin and Coughlin, Margaret and Lemaitre, Regis and Gygi, Steven P. and Alberti, Simon and Drechsel, David and Hyman, Anthony A. and Mitchison, Timothy J.},
    number = {3},
    pages = {637--650},
    volume = {166},
    doi = {10.1016/j.cell.2016.06.051},
    issn = {10974172},
    pmid = {27471966},
    keywords = {velo1}
}

@article{Maeda1997AnEvaluation,
    title = {{An atomic force microscopy study for the assembly structures of tobacco mosaic virus and their size evaluation}},
    year = {1997},
    journal = {Langmuir},
    author = {Maeda, Hideatsu},
    number = {15},
    pages = {4150--4161},
    volume = {13},
    doi = {10.1021/la962105e},
    issn = {07437463}
}

@article{Gast1986AnSystem,
    title = {{An experimental and theoretical study of phase transitions in the polystyrene latex and hydroxyethylcellulose system}},
    year = {1986},
    journal = {Journal of Colloid And Interface Science},
    author = {Gast, A. P. and Russel, W. B. and Hall, C. K.},
    number = {1},
    pages = {161--171},
    volume = {109},
    doi = {10.1016/0021-9797(86)90291-2},
    issn = {00219797}
}

@article{Cohen1997AnData.,
    title = {{An improved fit to Website osmotic pressure data.}},
    year = {1997},
    journal = {Biophysical journal},
    author = {Cohen, J. A. and Highsmith, S.},
    number = {3},
    pages = {1689--1692},
    volume = {73},
    doi = {10.1016/s0006-3495(97)78200-6},
    issn = {00063495}
}

@book{Pekalska2004AnEquation,
    title = {{An introduction to MATLAB: Laser rate equation}},
    year = {2004},
    booktitle = {Science signaling},
    author = {Pekalska, Ela and van der Glas, Marjolein},
    number = {191},
    volume = {4},
    url = {http://www.ncbi.nlm.nih.gov/pubmed/21934110},
    isbn = {6180339887498},
    doi = {10.1126/scisignal.2001984},
    issn = {1937-9145},
    pmid = {21934110}
}

@article{Yang2017AnApplications,
    title = {{An overview of pickering emulsions: Solid-particle materials, classification, morphology, and applications}},
    year = {2017},
    journal = {Frontiers in Pharmacology},
    author = {Yang, Yunqi and Fang, Zhiwei and Chen, Xuan and Zhang, Weiwang and Xie, Yangmei and Chen, Yinghui and Liu, Zhenguo and Yuan, Weien},
    number = {MAY},
    pages = {1--20},
    volume = {8},
    doi = {10.3389/fphar.2017.00287},
    issn = {16639812},
    pmid = {28588490},
    keywords = {Biomaterials, Drug delivery, Microspheres, Nanoparticles, Pickering emulsion}
}

@article{Venier1994AnalysisFluctuations,
    title = {{Analysis of microtubule rigidity using hydrodynamic flow and thermal fluctuations}},
    year = {1994},
    journal = {Journal of Biological Chemistry},
    author = {Venier, Pascal and Maggs, Anthony C. and Carlier, Marie France and Pantaloni, Dominique},
    number = {18},
    pages = {13353--13360},
    volume = {269},
    doi = {10.1016/s0021-9258(17)36840-0},
    issn = {00219258},
    pmid = {7909808}
}

@article{BoseRPJagadeeshChandraVanderAalst2011AnalysisStudy,
    title = {{Analysis of Patient Treatment Procedures: The BPI Challenge Case Study}},
    year = {2011},
    journal = {Business Process Management Workshops (1) (Vol. 99, pp. 165-166).},
    author = {Bose, R P Jagadeesh Chandra, Van der Aalst, W.},
    pages = {165--166},
    doi = {10.4121/uuid}
}

@article{Day2012AnalysisFRAP,
    title = {{Analysis of protein and lipid dynamics using confocal fluorescence recovery after photobleaching (FRAP)}},
    year = {2012},
    journal = {Current Protocols in Cytometry},
    author = {Day, Charles A. and Kraft, Lewis J. and Kang, Minchul and Kenworthy, Anne K.},
    number = {SUPPL.62},
    isbn = {0471142956},
    doi = {10.1002/0471142956.cy0219s62},
    issn = {19349297},
    pmid = {23042527},
    keywords = {Confocal laser-scanning microscopes, Diffusion, FRAP, Fluorescence microscopy, GFP, Protein trafficking}
}

@misc{Annurev-biophys-060414-034107.pdf,
    title = {{annurev-biophys-060414-034107.pdf}}
}

@article{Paulsen2013ApproachAir,
    title = {{Approach and coalescence of liquid drops in air}},
    year = {2013},
    journal = {Physical Review E - Statistical, Nonlinear, and Soft Matter Physics},
    author = {Paulsen, Joseph D.},
    number = {6},
    volume = {88},
    doi = {10.1103/PhysRevE.88.063010},
    issn = {15393755},
    arxivId = {1308.5720}
}

@article{Alberti2016AreAging,
    title = {{Are aberrant phase transitions a driver of cellular aging?}},
    year = {2016},
    journal = {BioEssays},
    author = {Alberti, Simon and Hyman, Anthony A.},
    number = {10},
    pages = {959--968},
    volume = {38},
    doi = {10.1002/bies.201600042},
    issn = {15211878},
    pmid = {27554449},
    keywords = {aging, amyotrophic lateral sclerosis, chaperone, intrinsically disordered protein, mitochondria, neurodegeneration, phase separation, protein aggregation, protein quality control}
}

@article{Pawar2012ArrestedMicrostructure,
    title = {{Arrested coalescence of viscoelastic droplets with internal microstructure}},
    year = {2012},
    journal = {Faraday Discussions},
    author = {Pawar, Amar B. and Caggioni, Marco and Hartel, Richard W. and Spicer, Patrick T.},
    pages = {341--350},
    volume = {158},
    doi = {10.1039/c2fd20029e},
    issn = {13596640},
    pmid = {23234175}
}

@article{Dahiya2016ArrestedDoublets,
    title = {{Arrested coalescence of viscoelastic droplets: Polydisperse doublets}},
    year = {2016},
    journal = {Philosophical Transactions of the Royal Society A: Mathematical, Physical and Engineering Sciences},
    author = {Dahiya, Prerna and Caggioni, Marco and Spicer, Patrick T.},
    number = {2072},
    pages = {1--13},
    volume = {374},
    doi = {10.1098/rsta.2015.0132},
    issn = {1364503X},
    keywords = {Coalescence, Droplet, Emulsion}
}

@article{Dahiya2016ArrestedDoubletsb,
    title = {{Arrested coalescence of viscoelastic droplets: Polydisperse doublets}},
    year = {2016},
    journal = {Philosophical Transactions of the Royal Society A: Mathematical, Physical and Engineering Sciences},
    author = {Dahiya, Prerna and Caggioni, Marco and Spicer, Patrick T.},
    number = {2072},
    pages = {1--13},
    volume = {374},
    doi = {10.1098/rsta.2015.0132},
    issn = {1364503X},
    pmid = {27298435},
    keywords = {Coalescence, Droplet, Emulsion}
}

@article{Wilson1991ArtificialLife,
    title = {{Artificial Life}},
    year = {1991},
    journal = {Leonardo},
    author = {Wilson, Stephen and Langton, Christopher G.},
    number = {2},
    pages = {244},
    volume = {24},
    doi = {10.2307/1575317},
    issn = {0024094X}
}

@article{Woodruff2018AssemblySeparation,
    title = {{Assembly of Mitotic Structures through Phase Separation}},
    year = {2018},
    journal = {Journal of Molecular Biology},
    author = {Woodruff, Jeffrey B.},
    number = {23},
    pages = {4762--4772},
    volume = {430},
    publisher = {Elsevier Ltd},
    url = {https://doi.org/10.1016/j.jmb.2018.04.041},
    doi = {10.1016/j.jmb.2018.04.041},
    issn = {10898638},
    keywords = {centrosomes, gelation, mitosis, phase separation, spindle matrix}
}

@article{Devanand1991AsymptoticOxide,
    title = {{Asymptotic Behavior and Long-Range Interactions in Aqueous Solutions of Poly(ethylene oxide)}},
    year = {1991},
    journal = {Macromolecules},
    author = {Devanand, K. and Selser, J. C.},
    number = {22},
    pages = {5943--5947},
    volume = {24},
    doi = {10.1021/ma00022a008},
    issn = {15205835}
}

@article{Li2007AtMAP65-1Assembly,
    title = {{AtMAP65-1 binds to tubulin dimers to promote tubulin assembly}},
    year = {2007},
    journal = {Journal of Biochemistry and Molecular Biology},
    author = {Li, Hua and Yuan, Ming and Mao, Tonglin},
    number = {2},
    pages = {218--225},
    volume = {40},
    doi = {10.5483/bmbrep.2007.40.2.218},
    issn = {12258687},
    keywords = {Arabidopsis, AtMAP65-1, Dynamics, Microtubules, Tubulin}
}

@article{Jain2016ATPase-ModulatedSubstructure,
    title = {{ATPase-Modulated Stress Granules Contain a Diverse Proteome and Substructure}},
    year = {2016},
    journal = {Cell},
    author = {Jain, Saumya and Wheeler, Joshua R. and Walters, Robert W. and Agrawal, Anurag and Barsic, Anthony and Parker, Roy},
    number = {3},
    pages = {487--498},
    volume = {164},
    publisher = {Elsevier Inc.},
    url = {http://dx.doi.org/10.1016/j.cell.2015.12.038},
    doi = {10.1016/j.cell.2015.12.038},
    issn = {10974172},
    pmid = {26777405}
}

@article{Shan2018BasalDivision,
    title = {{Basal condensation of Numb and Pon complex via phase transition during Drosophila neuroblast asymmetric division}},
    year = {2018},
    journal = {Nature Communications},
    author = {Shan, Zelin and Tu, Yuting and Yang, Ying and Liu, Ziheng and Zeng, Menglong and Xu, Huisha and Long, Jiafu and Zhang, Mingjie and Cai, Yu and Wen, Wenyu},
    number = {1},
    volume = {9},
    publisher = {Springer US},
    url = {http://dx.doi.org/10.1038/s41467-018-03077-3},
    doi = {10.1038/s41467-018-03077-3},
    issn = {20411723},
    pmid = {29467404}
}


@article{Brangwynne2007BendingTracking,
    title = {{Bending dynamics of fluctuating biopolymers probed by automated high-resolution filament tracking}},
    year = {2007},
    journal = {Biophysical Journal},
    author = {Brangwynne, Clifford P. and Koenderink, Gijsje H. and Barry, Ed and Dogic, Zvonimir and MacKintosh, Frederick C. and Weitz, David A.},
    number = {1},
    pages = {346--359},
    volume = {93},
    doi = {10.1529/biophysj.106.096966},
    issn = {00063495},
    pmid = {17416612}
}

@article{Weirich2010BilayerFormation,
    title = {{Bilayer edges catalyze supported lipid bilayer formation}},
    year = {2010},
    journal = {Biophysical Journal},
    author = {Weirich, Kimberly L. and Israelachvili, Jacob N. and Fygenson, D. Kuchnir},
    number = {1},
    pages = {85--92},
    volume = {98},
    publisher = {Biophysical Society},
    url = {http://dx.doi.org/10.1016/j.bpj.2009.09.050},
    doi = {10.1016/j.bpj.2009.09.050},
    issn = {15420086}
}

@article{Yoshizawa2020BiologicalBiophysics,
    title = {{Biological phase separation: cell biology meets biophysics}},
    year = {2020},
    journal = {Biophysical Reviews},
    author = {Yoshizawa, Takuya and Nozawa, Ryu Suke and Jia, Tony Z. and Saio, Tomohide and Mori, Eiichiro},
    number = {2},
    pages = {519--539},
    volume = {12},
    isbn = {1255102000680},
    doi = {10.1007/s12551-020-00680-x},
    issn = {18672469},
    keywords = {Intrinsically disordered region/protein (IDR/IDP), Liquid-liquid phase separation (LLPS), Low-complexity (LC) domain, Membrane-less organelle}
}

@book{Banani2017BiomolecularBiochemistry,
    title = {{Biomolecular condensates: Organizers of cellular biochemistry}},
    year = {2017},
    booktitle = {Nature Reviews Molecular Cell Biology},
    author = {Banani, Salman F. and Lee, Hyun O. and Hyman, Anthony A. and Rosen, Michael K.},
    number = {5},
    pages = {285--298},
    volume = {18},
    isbn = {2146456361},
    doi = {10.1038/nrm.2017.7},
    issn = {14710080},
    pmid = {28225081},
    keywords = {biomolecular condensate, membraneless-organelles, nuclear bodies, phase separation}
}

@book{Banani2017BiomolecularBiochemistryb,
    title = {{Biomolecular condensates: Organizers of cellular biochemistry}},
    year = {2017},
    booktitle = {Nature Reviews Molecular Cell Biology},
    author = {Banani, Salman F. and Lee, Hyun O. and Hyman, Anthony A. and Rosen, Michael K.},
    number = {5},
    pages = {285--298},
    volume = {18},
    isbn = {2146456361},
    doi = {10.1038/nrm.2017.7},
    issn = {14710080},
    pmid = {28225081},
    keywords = {biomolecular condensate, membraneless-organelles, nuclear bodies, phase separation}
}

@book{Banani2017BiomolecularBiochemistryc,
    title = {{Biomolecular condensates: Organizers of cellular biochemistry}},
    year = {2017},
    booktitle = {Nature Reviews Molecular Cell Biology},
    author = {Banani, Salman F. and Lee, Hyun O. and Hyman, Anthony A. and Rosen, Michael K.},
    number = {5},
    pages = {285--298},
    volume = {18},
    isbn = {2146456361},
    doi = {10.1038/nrm.2017.7},
    issn = {14710080},
    pmid = {28225081},
    keywords = {biomolecular condensate, membraneless-organelles, nuclear bodies, phase separation}
}

@article{Dutta2016BundleInteractions,
    title = {{Bundle formation in parallel aligned polymers with competing interactions}},
    year = {2016},
    journal = {Epl},
    author = {Dutta, Sandipan and Benetatos, P. and Jho, Y. S.},
    number = {2},
    volume = {114},
    doi = {10.1209/0295-5075/114/28001},
    issn = {12864854}
}

@article{Dutta2016BundleInteractionsb,
    title = {{Bundle formation in parallel aligned polymers with competing interactions}},
    year = {2016},
    journal = {Epl},
    author = {Dutta, Sandipan and Benetatos, P. and Jho, Y. S.},
    number = {2},
    pages = {1--9},
    volume = {114},
    doi = {10.1209/0295-5075/114/28001},
    issn = {12864854},
    arxivId = {1511.03795}
}

@article{Carjan2012Cassini-ovalF,
    title = {{Cassini-oval Description of the Energy Balance at Scission during 235U(nth, f)}},
    year = {2012},
    journal = {Physics Procedia},
    author = {Carjan, N. and Ivanyuk, F. A. and Pashkevich, V. V.},
    pages = {66--77},
    volume = {31},
    doi = {10.1016/j.phpro.2012.04.010},
    issn = {18753892},
    keywords = {neutron multiplicity, nuclear fission, total excitation energy, total kinetic energy}
}

@article{Carjan2012Cassini-ovalFb,
    title = {{Cassini-oval Description of the Energy Balance at Scission during 235U(nth, f)}},
    year = {2012},
    journal = {Physics Procedia},
    author = {Carjan, N. and Ivanyuk, F. A. and Pashkevich, V. V.},
    pages = {66--77},
    volume = {31},
    url = {http://dx.doi.org/10.1016/j.phpro.2012.04.010},
    doi = {10.1016/j.phpro.2012.04.010},
    issn = {18753892},
    keywords = {neutron multiplicity, nuclear fission, total excitation energy, total kinetic energy}
}

@article{Han2012Cell-freeAssemblies,
    title = {{Cell-free formation of RNA granules: Bound RNAs identify features and components of cellular assemblies}},
    year = {2012},
    journal = {Cell},
    author = {Han, Tina W. and Kato, Masato and Xie, Shanhai and Wu, Leeju C. and Mirzaei, Hamid and Pei, Jimin and Chen, Min and Xie, Yang and Allen, Jeffrey and Xiao, Guanghua and McKnight, Steven L.},
    number = {4},
    pages = {768--779},
    volume = {149},
    publisher = {Elsevier Inc.},
    url = {http://dx.doi.org/10.1016/j.cell.2012.04.016},
    doi = {10.1016/j.cell.2012.04.016},
    issn = {10974172},
    pmid = {22579282}
}

@article{Kato2012Cell-freeHydrogels,
    title = {{Cell-free formation of RNA granules: Low complexity sequence domains form dynamic fibers within hydrogels}},
    year = {2012},
    journal = {Cell},
    author = {Kato, Masato and Han, Tina W. and Xie, Shanhai and Shi, Kevin and Du, Xinlin and Wu, Leeju C. and Mirzaei, Hamid and Goldsmith, Elizabeth J. and Longgood, Jamie and Pei, Jimin and Grishin, Nick V. and Frantz, Douglas E. and Schneider, Jay W. and Chen, She and Li, Lin and Sawaya, Michael R. and Eisenberg, David and Tycko, Robert and McKnight, Steven L.},
    number = {4},
    pages = {753--767},
    volume = {149},
    publisher = {Elsevier Inc.},
    url = {http://dx.doi.org/10.1016/j.cell.2012.04.017},
    doi = {10.1016/j.cell.2012.04.017},
    issn = {10974172},
    pmid = {22579281}
}

@article{Zwicker2014CentrosomesCentrioles,
    title = {{Centrosomes are autocatalytic droplets of pericentriolar material organized by centrioles}},
    year = {2014},
    journal = {Proceedings of the National Academy of Sciences of the United States of America},
    author = {Zwicker, David and Decker, Markus and Jaensch, Steffen and Hyman, Anthony A. and J{\"{u}}licher, Frank},
    number = {26},
    volume = {111},
    doi = {10.1073/pnas.1404855111},
    issn = {10916490},
    pmid = {24979791}
}

@article{Brunet2004CharacterizationBy,
    title = {{Characterization of the TPX2 Domains Involved in Microtubule Nucleation and Spindle Assembly in Xenopus nucleation around chromatin and functions in a network of other molecules , some of which also are regulated by}},
    year = {2004},
    journal = {Mol Biol Cell},
    author = {Brunet, Stephane and Sardon, Teresa and Zimmerman, Timo and Wittmann, Torsten and Pepperkok, Rainer and Karsenti, Eric and Vernos, Isabelle},
    number = {December},
    pages = {5318--5328},
    volume = {15},
    doi = {10.1091/mbc.E04}
}

@article{Brunet2004CharacterizationByb,
    title = {{Characterization of the TPX2 Domains Involved in Microtubule Nucleation and Spindle Assembly in Xenopus nucleation around chromatin and functions in a network of other molecules , some of which also are regulated by}},
    year = {2004},
    journal = {Mol Biol Cell},
    author = {Brunet, Stephane and Sardon, Teresa and Zimmerman, Timo and Wittmann, Torsten and Pepperkok, Rainer and Karsenti, Eric and Vernos, Isabelle},
    number = {December},
    pages = {5318--5328},
    volume = {15},
    doi = {10.1091/mbc.E04}
}

@article{Grason2020ChiralBundles,
    title = {{Chiral and achiral mechanisms of self-limiting assembly of twisted bundles}},
    year = {2020},
    journal = {Soft Matter},
    author = {Grason, Gregory M.},
    number = {4},
    pages = {1102--1116},
    volume = {16},
    publisher = {Royal Society of Chemistry},
    doi = {10.1039/c9sm01840a},
    issn = {17446848}
}

@article{Tortora2011ChiralCrystals,
    title = {{Chiral symmetry breaking by spatial confinement in tactoidal droplets of lyotropic chromonic liquid crystals}},
    year = {2011},
    journal = {Proceedings of the National Academy of Sciences of the United States of America},
    author = {Tortora, Luana and Lavrentovich, Oleg D.},
    number = {13},
    pages = {5163--5168},
    volume = {108},
    doi = {10.1073/pnas.1100087108},
    issn = {10916490},
    keywords = {Geometrical anchoring, Nematic-isotropic coexistence, Parity breaking, Twisted tactoids}
}

@article{Sanchez2011Cilia-likeBundles,
    title = {{Cilia-like beating of active microtubule bundles}},
    year = {2011},
    journal = {Science},
    author = {Sanchez, Timothy and Welch, David and Nicastro, Daniela and Dogic, Zvonimir},
    number = {6041},
    pages = {456--459},
    volume = {333},
    doi = {10.1126/science.1203963},
    issn = {00368075}
}

@article{Sabari2018CoactivatorControl,
    title = {{Coactivator condensation at super-enhancers links phase separation and gene control}},
    year = {2018},
    journal = {Science},
    author = {Sabari, Benjamin R. and Dall’Agnese, Alessandra and Boija, Ann and Klein, Isaac A. and Coffey, Eliot L. and Shrinivas, Krishna and Abraham, Brian J. and Hannett, Nancy M. and Zamudio, Alicia V. and Manteiga, John C. and Li, Charles H. and Guo, Yang E. and Day, Daniel S. and Schuijers, Jurian and Vasile, Eliza and Malik, Sohail and Hnisz, Denes and Lee, Tong Ihn and Cisse, Ibrahim I. and Roeder, Robert G. and Sharp, Phillip A. and Chakraborty, Arup K. and Young, Richard A.},
    number = {6400},
    volume = {361},
    doi = {10.1126/science.aar3958},
    issn = {0036-8075},
    pmid = {29930091}
}

@article{Case2007CoalescenceLiquids,
    title = {{Coalescence in low-viscosity liquids}},
    year = {2007},
    author = {Case, Sarah C. and Nagel, Sidney R.},
    url = {http://arxiv.org/abs/0709.1496%0Ahttp://dx.doi.org/10.1103/PhysRevLett.100.084503},
    doi = {10.1103/PhysRevLett.100.084503},
    arxivId = {0709.1496}
}

@article{Paulsen2014CoalescenceFluid,
    title = {{Coalescence of bubbles and drops in an outer fluid}},
    year = {2014},
    journal = {Nature Communications},
    author = {Paulsen, Joseph D. and Carmigniani, Rémi and Kannan, Anerudh and Burton, Justin C. and Nagel, Sidney R.},
    pages = {1--17},
    volume = {5},
    doi = {10.1038/ncomms4182},
    issn = {20411723},
    arxivId = {1407.6657}
}

@article{Soligo2019CoalescenceMethod,
    title = {{Coalescence of surfactant-laden drops by Phase Field Method}},
    year = {2019},
    journal = {Journal of Computational Physics},
    author = {Soligo, Giovanni and Roccon, Alessio and Soldati, Alfredo},
    pages = {1292--1311},
    volume = {376},
    publisher = {Elsevier Inc.},
    url = {https://doi.org/10.1016/j.jcp.2018.10.021},
    doi = {10.1016/j.jcp.2018.10.021},
    issn = {10902716},
    arxivId = {1810.06420},
    keywords = {Coalescence, Phase field method, Pseudo-spectral method, Surfactant, Turbulence}
}

@article{Jin2017CoalescenceMarbles,
    title = {{Coalescence processes of droplets and liquid marbles}},
    year = {2017},
    journal = {Micromachines},
    author = {Jin, Jing and Ooi, Chin Hong and Dao, Dzung Viet and Nguyen, Nam Trung},
    number = {11},
    volume = {8},
    doi = {10.3390/mi8110336},
    issn = {2072666X},
    keywords = {Coalescence, Digital microfluidics, Droplet, Liquid marble, Microreactors}
}

@article{Feric2016CoexistingSubcompartments,
    title = {{Coexisting Liquid Phases Underlie Nucleolar Subcompartments}},
    year = {2016},
    journal = {Cell},
    author = {Feric, Marina and Vaidya, Nilesh and Harmon, Tyler S. and Mitrea, Diana M. and Zhu, Lian and Richardson, Tiffany M. and Kriwacki, Richard W. and Pappu, Rohit V. and Brangwynne, Clifford P.},
    number = {7},
    pages = {1686--1697},
    volume = {165},
    publisher = {Elsevier Inc.},
    url = {http://dx.doi.org/10.1016/j.cell.2016.04.047},
    doi = {10.1016/j.cell.2016.04.047},
    issn = {10974172},
    pmid = {27212236}
}

@article{Nedelec2007CollectiveFibers,
    title = {{Collective Langevin dynamics of flexible cytoskeletal fibers}},
    year = {2007},
    journal = {New Journal of Physics},
    author = {Nedelec, Francois and Foethke, Dietrich},
    volume = {9},
    doi = {10.1088/1367-2630/9/11/427},
    issn = {13672630},
    arxivId = {0903.5178}
}

@article{Lewis2014ColloidalExperiment,
    title = {{Colloidal liquid crystals in rectangular confinement: Theory and experiment}},
    year = {2014},
    journal = {Soft Matter},
    author = {Lewis, Alexander H. and Garlea, Ioana and Alvarado, José and Dammone, Oliver J. and Howell, Peter D. and Majumdar, Apala and Mulder, Bela M. and Lettinga, M. P. and Koenderink, Gijsje H. and Aarts, Dirk G.A.L.},
    number = {39},
    pages = {7865--7873},
    volume = {10},
    doi = {10.1039/c4sm01123f},
    issn = {17446848}
}

@article{Nasrin2020ComparisonPaclitaxel,
    title = {{Comparison of microtubules stabilized with the anticancer drugs cevipabulin and paclitaxel}},
    year = {2020},
    journal = {Polymer Journal},
    author = {Nasrin, Syeda Rubaiya and Ishihara, Tsukasa and Kabir, Arif Md Rashedul and Konagaya, Akihiko and Sada, Kazuki and Kakugo, Akira},
    publisher = {Springer US},
    url = {http://dx.doi.org/10.1038/s41428-020-0334-9},
    isbn = {4142802003349},
    doi = {10.1038/s41428-020-0334-9},
    issn = {13490540}
}

@article{Ponstingl1981CompleteBrain.,
    title = {{Complete amino acid sequence of alpha-tubulin from porcine brain.}},
    year = {1981},
    journal = {Proceedings of the National Academy of Sciences of the United States of America},
    author = {Ponstingl, H. and Krauhs, E. and Little, M. and Kempf, T.},
    number = {5},
    pages = {2757--2761},
    volume = {78},
    doi = {10.1073/pnas.78.5.2757},
    issn = {00278424},
    pmid = {6945576}
}

@article{Modlinska2015CondensationDepletants,
    title = {{Condensation and dissolution of nematic droplets in dispersions of colloidal rods with thermo-sensitive depletants}},
    year = {2015},
    journal = {Scientific Reports},
    author = {Modlinska, Anna and Alsayed, Ahmed M. and Gibaud, Thomas},
    number = {July},
    pages = {1--11},
    volume = {5},
    publisher = {Nature Publishing Group},
    url = {http://dx.doi.org/10.1038/srep18432},
    doi = {10.1038/srep18432},
    issn = {20452322}
}

@article{Lau2009CondensationInteractions,
    title = {{Condensation of isolated Semi-flexible filaments driven by depletion interactions}},
    year = {2009},
    journal = {EPL},
    author = {Lau, A. W.C. and Prasad, A. and Dogic, Z.},
    number = {4},
    volume = {87},
    doi = {10.1209/0295-5075/87/48006},
    issn = {02955075}
}

@article{Lau2009CondensationInteractionsb,
    title = {{Condensation of isolated Semi-flexible filaments driven by depletion interactions}},
    year = {2009},
    journal = {Epl},
    author = {Lau, A. W.C. and Prasad, A. and Dogic, Z.},
    number = {4},
    pages = {0--6},
    volume = {87},
    doi = {10.1209/0295-5075/87/48006},
    issn = {02955075}
}

@article{Nystrom2018Confinement-inducedTactoids,
    title = {{Confinement-induced liquid crystalline transitions in amyloid fibril cholesteric tactoids}},
    year = {2018},
    journal = {Nature Nanotechnology},
    author = {Nystr{\"{o}}m, Gustav and Arcari, Mario and Mezzenga, Raffaele},
    number = {4},
    pages = {330--336},
    volume = {13},
    publisher = {Springer US},
    url = {http://dx.doi.org/10.1038/s41565-018-0071-9},
    doi = {10.1038/s41565-018-0071-9},
    issn = {17483395}
}

@article{Alberti2019ConsiderationsCondensates,
    title = {{Considerations and Challenges in Studying Liquid-Liquid Phase Separation and Biomolecular Condensates}},
    year = {2019},
    journal = {Cell},
    author = {Alberti, Simon and Gladfelter, Amy and Mittag, Tanja},
    number = {3},
    pages = {419--434},
    volume = {176},
    publisher = {Elsevier Inc.},
    url = {https://doi.org/10.1016/j.cell.2018.12.035},
    doi = {10.1016/j.cell.2018.12.035},
    issn = {10974172},
    pmid = {30682370}
}

@article{Prinsen2004ContinuousTactoids,
    title = {{Continuous director-field transformation of nematic tactoids}},
    year = {2004},
    journal = {European Physical Journal E},
    author = {Prinsen, P. and Van Der Schoot, P.},
    number = {1},
    pages = {35--41},
    volume = {13},
    doi = {10.1140/epje/e2004-00038-y},
    issn = {12928941}
}

@article{Stanhope2017ContractilitySystem,
    title = {{Contractility in an extensile system}},
    year = {2017},
    journal = {Soft Matter},
    author = {Stanhope, Kasimira T. and Yadav, Vikrant and Santangelo, Christian D. and Ross, Jennifer L.},
    number = {23},
    pages = {4268--4277},
    volume = {13},
    publisher = {Royal Society of Chemistry},
    doi = {10.1039/c7sm00449d},
    issn = {17446848},
    pmid = {28573293},
    arxivId = {1703.08755}
}

@article{Ross2019ControllingBoundaries,
    title = {{Controlling organization and forces in active matter through optically defined boundaries}},
    year = {2019},
    journal = {Nature},
    author = {Ross, Tyler D. and Lee, Heun Jin and Qu, Zijie and Banks, Rachel A. and Phillips, Rob and Thomson, Matt},
    number = {7768},
    pages = {224--229},
    volume = {572},
    doi = {10.1038/s41586-019-1447-1},
    issn = {14764687},
    pmid = {31391558},
    arxivId = {arXiv:1812.09418v3}
}

@article{OConnell2007CooperativeFormation,
    title = {{Cooperative mechanisms of mitotic spindle formation}},
    year = {2007},
    journal = {Journal of Cell Science},
    author = {O'Connell, Christopher B. and Khodjakov, Alexey L.},
    number = {10},
    pages = {1717--1722},
    volume = {120},
    doi = {10.1242/jcs.03442},
    issn = {00219533},
    pmid = {17502482},
    keywords = {Cell division, Mitosis, Spindle assembly}
}

@article{Veatch2012CorrelationOver-counting,
    title = {{Correlation functions quantify super-resolution images and estimate apparent clustering due to over-counting}},
    year = {2012},
    journal = {PLoS ONE},
    author = {Veatch, Sarah L. and Machta, Benjamin B. and Shelby, Sarah A. and Chiang, Ethan N. and Holowka, David A. and Baird, Barbara A.},
    number = {2},
    volume = {7},
    doi = {10.1371/journal.pone.0031457},
    issn = {19326203}
}

@article{Advani2018CreationP60,
    title = {{Creation and testing of a new, local microtubule-disruption tool based on the microtubule-severing enzyme, katanin p60}},
    year = {2018},
    journal = {Cytoskeleton},
    author = {Advani, Siddheshwari and Maresca, Thomas J. and Ross, Jennifer L.},
    number = {12},
    pages = {531--544},
    volume = {75},
    doi = {10.1002/cm.21482},
    issn = {19493592},
    pmid = {30176123},
    keywords = {cell cycle, fidgetin, laser ablation, mitosis, nocodazole, spastin, vinblastin}
}

@article{Zeibacz2011CrossoverLayer,
    title = {{Crossover regime for the diffusion of nanoparticles in polyethylene glycol solutions: Influence of the depletion layer}},
    year = {2011},
    journal = {Soft Matter},
    author = {Zȩibacz, Natalia and Wieczorek, Stefan A. and Kalwarczyk, Tomasz and Fia{\l}kowski, Marcin and Ho{\l}yst, Robert},
    number = {16},
    pages = {7181--7186},
    volume = {7},
    doi = {10.1039/c0sm01357a},
    issn = {1744683X}
}

@article{Madden1993Crowding-inducedBundles,
    title = {{Crowding-induced organization of cytoskeletal elements: I. Spontaneous demixing of cytosolic proteins and model filaments to form filament bundles}},
    year = {1993},
    journal = {Biophysical Journal},
    author = {Madden, T. L. and Herzfeld, J.},
    number = {3},
    pages = {1147--1154},
    volume = {65},
    publisher = {Elsevier},
    url = {http://dx.doi.org/10.1016/S0006-3495(93)81144-5},
    doi = {10.1016/S0006-3495(93)81144-5},
    issn = {00063495}
}

@article{Inoue2015DepletionKinesin,
    title = {{Depletion force induced collective motion of microtubules driven by kinesin}},
    year = {2015},
    journal = {Nanoscale},
    author = {Inoue, Daisuke and Mahmot, Bulbul and Kabir, Arif Md Rashedul and Farhana, Tamanna Ishrat and Tokuraku, Kiyotaka and Sada, Kazuki and Konagaya, Akihiko and Kakugo, Akira},
    number = {43},
    pages = {18054--18061},
    volume = {7},
    publisher = {Royal Society of Chemistry},
    doi = {10.1039/c5nr02213d},
    issn = {20403372},
    pmid = {26260025}
}

@book{Tamaskovic2012DesignedTherapy,
    title = {{Designed ankyrin repeat proteins (DARPins): From research to therapy}},
    year = {2012},
    booktitle = {Methods in Enzymology},
    author = {Tamaskovic, Rastislav and Simon, Manuel and Stefan, Nikolas and Schwill, Martin and Pl{\"{u}}ckthun, Andreas},
    pages = {101--134},
    volume = {503},
    isbn = {9780123969620},
    doi = {10.1016/B978-0-12-396962-0.00005-7},
    issn = {15577988},
    keywords = {Click chemistry, DARPins, Keywords, PEG, affinity determination, association rates on}
}

@article{Hastings2021DesignerArchitect,
    title = {{Designer condensates: a toolkit for the biomolecular architect}},
    year = {2021},
    journal = {Journal of Molecular Biology},
    author = {Hastings, Renee L. and Boeynaems, Steven},
    number = {2020},
    pages = {166837},
    publisher = {The Author(s)},
    url = {https://doi.org/10.1016/j.jmb.2021.166837},
    doi = {10.1016/j.jmb.2021.166837},
    issn = {00222836}
}

@article{Dzieciol2012DesignsLaboratory,
    title = {{Designs for life: Protocell models in the laboratory}},
    year = {2012},
    journal = {Chemical Society Reviews},
    author = {Dzieciol, Alicja J. and Mann, Stephen},
    number = {1},
    pages = {79--85},
    volume = {41},
    doi = {10.1039/c1cs15211d},
    issn = {14604744}
}

@article{Roostalu2018DeterminantsMotors,
    title = {{Determinants of Polar versus Nematic Organization in Networks of Dynamic Microtubules and Mitotic Motors}},
    year = {2018},
    journal = {Cell},
    author = {Roostalu, Johanna and Rickman, Jamie and Thomas, Claire and N{\'{e}}d{\'{e}}lec, François and Surrey, Thomas},
    number = {3},
    pages = {796--808},
    volume = {175},
    doi = {10.1016/j.cell.2018.09.029},
    issn = {10974172},
    keywords = {Cytosim, active network, computer simulation, cytoskeleton, in vitro reconsititution, kinesin, microtubule, molecular motor, self-organization, spindle assembly}
}

@article{Dogic2001DevelopmentTransition,
    title = {{Development of model colloidal liquid crystals and the kinetics of the isotropic-smectic transition}},
    year = {2001},
    journal = {Philosophical Transactions of the Royal Society A: Mathematical, Physical and Engineering Sciences},
    author = {Dogic, Zvonimir and Fraden, Seth},
    number = {1782},
    pages = {997--1015},
    volume = {359},
    doi = {10.1098/rsta.2000.0814},
    issn = {1364503X},
    keywords = {Depletion interaction, Filamentous phage, Hard-rod fluids, Virus}
}

@article{Hirst2020DifferencesSpecies,
    title = {{Differences in Intrinsic Tubulin Dynamic Properties Contribute to Spindle Length Control in Xenopus Species}},
    year = {2020},
    journal = {Current Biology},
    author = {Hirst, William G. and Biswas, Abin and Mahalingan, Kishore K. and Reber, Simone},
    pages = {1--7},
    publisher = {Elsevier Ltd.},
    url = {https://doi.org/10.1016/j.cub.2020.03.067},
    doi = {10.1016/j.cub.2020.03.067},
    issn = {09609822}
}

@article{Gaillard2011DifferentialMicrotubules,
    title = {{Differential interactions of the formins INF2, mDia1,and mDia2 with microtubules}},
    year = {2011},
    journal = {Molecular Biology of the Cell},
    author = {Gaillard, Jeremie and Ramabhadran, Vinay and Neumanne, Emmanuelle and Gurel, Pinar and Blanchoin, Laurent and Vantard, Marylin and Higgs, Henry N.},
    number = {23},
    pages = {4575--4587},
    volume = {22},
    doi = {10.1091/mbc.E11-07-0616},
    issn = {10591524},
    pmid = {21998204}
}

@article{AbramowitzDifferentialContrast,
    title = {{Differential Interference Contrast}},
    journal = {Nikon MicroscopyU},
    author = {Abramowitz, Mortimer and Davidson, Michael W.},
    url = {http://micro.magnet.fsu.edu/primer/techniques/dic/dicoverview.html}
}

@article{Dixit2008DifferentialTau,
    title = {{Differential regulation of dynein and kinesin motor proteins by tau}},
    year = {2008},
    journal = {Science},
    author = {Dixit, Ram and Ross, Jennifer L. and Goldman, Yale E. and Holzbaur, Erika L.F.},
    number = {5866},
    pages = {1086--1089},
    volume = {319},
    doi = {10.1126/science.1152993},
    issn = {00368075},
    pmid = {18202255}
}

@article{Lansky2015DiffusibleNetworks,
    title = {{Diffusible crosslinkers generate directed forces in microtubule networks}},
    year = {2015},
    journal = {Cell},
    author = {Lansky, Zdenek and Braun, Marcus and L{\"{u}}decke, Annemarie and Schlierf, Michael and Ten Wolde, Pieter Rein and Janson, Marcel E. and Diez, Stefan},
    number = {6},
    pages = {1159--1168},
    volume = {160},
    doi = {10.1016/j.cell.2015.01.051},
    issn = {10974172}
}

@article{Piazza2019Diffusion-influencedSurfaces,
    title = {{Diffusion-influenced reactions on non-spherical partially absorbing axisymmetric surfaces}},
    year = {2019},
    journal = {Physical Chemistry Chemical Physics},
    author = {Piazza, Francesco and Grebenkov, Denis},
    number = {46},
    pages = {25896--25906},
    volume = {21},
    publisher = {Royal Society of Chemistry},
    doi = {10.1039/c9cp03957k},
    issn = {14639076},
    pmid = {31742309},
    arxivId = {1906.12105}
}

@article{Aarts2004DirectHttp://www.jstor.com/stable/3836919,
    title = {{Direct Visual Observation of Thermal Capillary Waves Published by : American Association for the Advancement of Science Stable URL : http://www.jstor.com/stable/3836919}},
    year = {2004},
    author = {Aarts, Dirk G A L and Schmidt, Matthias and Lekkerkerker, Henk N W},
    number = {5672},
    pages = {847--850},
    volume = {304}
}

@article{Du2018DNA-inducedSignaling,
    title = {{DNA-induced liquid phase condensation of cGAS activates innate immune signaling}},
    year = {2018},
    journal = {Science},
    author = {Du, Mingjian and Chen, Zhijian J.},
    number = {6403},
    pages = {704--709},
    volume = {361},
    doi = {10.1126/science.aat1022},
    issn = {10959203},
    pmid = {29976794}
}

@article{Felgner1997DomainsMicrotubules,
    title = {{Domains of neuronal microtubule-associated proteins and flexural rigidity of microtubules}},
    year = {1997},
    journal = {Journal of Cell Biology},
    author = {Felgner, Harald and Frank, Rainer and Biernat, Jacek and Mandelkow, Eva Maria and Mandelkow, Eckhard and Ludin, Beat and Matus, Andrew and Schliwa, Manfred},
    number = {5},
    pages = {1067--1075},
    volume = {138},
    doi = {10.1083/jcb.138.5.1067},
    issn = {00219525},
    pmid = {9281584}
}

@article{Wiegand2020DropsOther,
    title = {{Drops and fibers - How biomolecular condensates and cytoskeletal filaments influence each other}},
    year = {2020},
    journal = {Emerging Topics in Life Sciences},
    author = {Wiegand, Tina and Hyman, Anthony A.},
    number = {3},
    pages = {247--261},
    volume = {4},
    doi = {10.1042/ETLS20190174},
    issn = {23978562},
    pmid = {33048111}
}

@article{Wiegand2020DropsOtherb,
    title = {{Drops and fibers - How biomolecular condensates and cytoskeletal filaments influence each other}},
    year = {2020},
    journal = {Emerging Topics in Life Sciences},
    author = {Wiegand, Tina and Hyman, Anthony A.},
    number = {3},
    pages = {247--261},
    volume = {4},
    doi = {10.1042/ETLS20190174},
    issn = {23978562},
    pmid = {33048111}
}

@article{Zhang2011DrosophilaMigration,
    title = {{Drosophila katanin is a microtubule depolymerase that regulates cortical-microtubule plus-end interactions and cell migration}},
    year = {2011},
    journal = {Nature Cell Biology},
    author = {Zhang, Dong and Grode, Kyle D. and Stewman, Shannon F. and Diaz-Valencia, Juan Daniel and Liebling, Emily and Rath, Uttama and Riera, Tania and Currie, Joshua D. and Buster, Daniel W. and Asenjo, Ana B. and Sosa, Hernando J. and Ross, Jennifer L. and Ma, Ao and Rogers, Stephen L. and Sharp, David J.},
    number = {4},
    pages = {361--372},
    volume = {13},
    doi = {10.1038/ncb2206},
    issn = {14657392},
    pmid = {21378981}
}

@article{Diaz-Valencia2011DrosophilaDefects,
    title = {{Drosophila katanin-60 depolymerizes and severs at microtubule defects}},
    year = {2011},
    journal = {Biophysical Journal},
    author = {D{\'{i}}az-Valencia, Juan Daniel and Morelli, Margaret M. and Bailey, Megan and Zhang, Dong and Sharp, David J. and Ross, Jennifer L.},
    number = {10},
    pages = {2440--2449},
    volume = {100},
    doi = {10.1016/j.bpj.2011.03.062},
    issn = {15420086}
}

@article{Brouhard2015DynamicCatastrophe,
    title = {{Dynamic instability 30 years later: Complexities in microtubule growth and catastrophe}},
    year = {2015},
    journal = {Molecular Biology of the Cell},
    author = {Brouhard, Gary J.},
    number = {7},
    pages = {1207--1210},
    volume = {26},
    doi = {10.1091/mbc.E13-10-0594},
    issn = {19394586},
    pmid = {25823928}
}

@article{Mitchison1984DynamicGrowth,
    title = {{Dynamic instability of microtubule growth}},
    year = {1984},
    journal = {Nature},
    author = {Mitchison, Tim and Kirschner, Marc},
    number = {5991},
    pages = {237--242},
    volume = {312},
    url = {https://doi.org/10.1038/312237a0},
    doi = {10.1038/312237a0},
    issn = {1476-4687}
}

@article{Guo2008EffectsFormation,
    title = {{Effects of osmotic force and torque on microtubule bundling and pattern formation}},
    year = {2008},
    journal = {Physical Review E - Statistical, Nonlinear, and Soft Matter Physics},
    author = {Guo, Yongxing and Liu, Yifeng and Oldenbourg, Rudolf and Tang, Jay X. and Valles, James M.},
    number = {4},
    pages = {1--9},
    volume = {78},
    doi = {10.1103/PhysRevE.78.041910},
    issn = {15393755}
}

@article{Kulkarni2000EffectsInteractions,
    title = {{Effects of polyethylene glycol on protein interactions}},
    year = {2000},
    journal = {Journal of Chemical Physics},
    author = {Kulkarni, Amit M. and Chatterjee, Avik P. and Schweizer, Kenneth S. and Zukoski, Charles F.},
    number = {21},
    pages = {9863--9873},
    volume = {113},
    doi = {10.1063/1.1321042},
    issn = {00219606}
}

@article{Rickman2019EffectsSelf-organization,
    title = {{Effects of spatial dimensionality and steric interactions on microtubule-motor self-organization}},
    year = {2019},
    journal = {Physical Biology},
    author = {Rickman, Jamie and N{\'{e}}d{\'{e}}lec, François and Surrey, Thomas},
    number = {4},
    volume = {16},
    doi = {10.1088/1478-3975/ab0fb1},
    issn = {14783975},
    pmid = {31013252},
    keywords = {Cytosim, active networks, computer simulations, microtubules, molecular motors, self-organisation}
}

@article{Zhang2018ElasticIndices,
    title = {{Elastic buckling of externally pressurized Cassini oval shells with various shape indices}},
    year = {2018},
    journal = {Thin-Walled Structures},
    author = {Zhang, Jian and Wang, Weimin and Wang, Fang and Tang, Wenxian and Cui, Weicheng and Wang, Weibo},
    number = {July 2017},
    pages = {83--89},
    volume = {122},
    publisher = {Elsevier Ltd},
    url = {https://doi.org/10.1016/j.tws.2017.10.008},
    doi = {10.1016/j.tws.2017.10.008},
    issn = {02638231},
    keywords = {Cassini oval shell, Elastic buckling, External pressure, Shape index}
}

@article{Rosowski2020ElasticSeparation,
    title = {{Elastic ripening and inhibition of liquid–liquid phase separation}},
    year = {2020},
    journal = {Nature Physics},
    author = {Rosowski, Kathryn A. and Sai, Tianqi and Vidal-Henriquez, Estefania and Zwicker, David and Style, Robert W. and Dufresne, Eric R.},
    number = {4},
    pages = {422--425},
    volume = {16},
    publisher = {Springer US},
    url = {http://dx.doi.org/10.1038/s41567-019-0767-2},
    doi = {10.1038/s41567-019-0767-2},
    issn = {17452481},
    arxivId = {1907.08465}
}

@article{Metselaar2017Electric-field-inducedTactoids,
    title = {{Electric-field-induced shape transition of nematic tactoids}},
    year = {2017},
    journal = {Physical Review E},
    author = {Metselaar, Luuk and Dozov, Ivan and Antonova, Krassimira and Belamie, Emmanuel and Davidson, Patrick and Yeomans, Julia M. and Doostmohammadi, Amin},
    number = {2},
    pages = {1--8},
    volume = {96},
    doi = {10.1103/PhysRevE.96.022706},
    issn = {24700053},
    arxivId = {1707.02913}
}

@article{Dogic2004ElongationSolvent,
    title = {{Elongation and fluctuations of semiflexible polymers in a nematic solvent}},
    year = {2004},
    journal = {Physical Review Letters},
    author = {Dogic, Z. and Zhang, J. and Lau, A. W.C. and Aranda-Espinoza, H. and Dalhaimer, P. and Discher, D. E. and Janmey, P. A. and Kamien, Randall D. and Lubensky, T. C. and Yodh, A. G.},
    number = {12},
    pages = {18--21},
    volume = {92},
    doi = {10.1103/PhysRevLett.92.125503},
    issn = {00319007}
}

@article{Rothwell1986End-to-endVitro,
    title = {{End-to-end annealing of microtubules in vitro}},
    year = {1986},
    journal = {Journal of Cell Biology},
    author = {Rothwell, S. W. and Grasser, W. A. and Murphy, D. B.},
    number = {2},
    pages = {619--627},
    volume = {102},
    doi = {10.1083/jcb.102.2.619},
    issn = {00219525}
}

@article{Johnson2000EnergeticsPreface,
    title = {{Energetics of biological macromolecules: Preface}},
    year = {2000},
    journal = {Methods in Enzymology},
    author = {Johnson, Michael L. and Ackers, Gary K.},
    pages = {xv},
    volume = {323},
    doi = {10.1016/S0076-6879(00)23357-0},
    issn = {00766879}
}

@article{Guntas2015EngineeringProteins,
    title = {{Engineering an improved light-induced dimer (iLID) for controlling the localization and activity of signaling proteins}},
    year = {2015},
    journal = {Proceedings of the National Academy of Sciences of the United States of America},
    author = {Guntas, Gurkan and Hallett, Ryan A. and Zimmerman, Seth P. and Williams, Tishan and Yumerefendi, Hayretin and Bear, James E. and Kuhlman, Brian},
    number = {1},
    pages = {112--117},
    volume = {112},
    doi = {10.1073/pnas.1417910112},
    issn = {10916490},
    pmid = {25535392},
    keywords = {Computational library, Optogenetic tool, Per-arnt-sim domain, Phage display, Rosetta molecular modeling suite}
}

@article{Jeune-Smith2010EngineeringVitro,
    title = {{Engineering the length distribution of microtubules polymerized in vitro}},
    year = {2010},
    journal = {Soft Matter},
    author = {Jeune-Smith, Yolaine and Hess, Henry},
    number = {8},
    pages = {1778--1784},
    volume = {6},
    doi = {10.1039/b919488f},
    issn = {1744683X}
}

@article{Braun2016EntropicNetworks,
    title = {{Entropic forces drive contraction of cytoskeletal networks}},
    year = {2016},
    journal = {BioEssays},
    author = {Braun, Marcus and Lansky, Zdenek and Hilitski, Feodor and Dogic, Zvonimir and Diez, Stefan},
    number = {5},
    pages = {474--481},
    volume = {38},
    doi = {10.1002/bies.201500183},
    issn = {15211878},
    keywords = {Cytoskeleton, Depletion forces, Entropic forces, Entropy, Filament crosslinkers, Force generation, Molecular motors}
}

@article{Hagan2020EquilibriumAssembly,
    title = {{Equilibrium mechanisms of self-limiting assembly}},
    year = {2020},
    author = {Hagan, Michael F and Grason, Gregory M},
    arxivId = {arXiv:2007.01927v1}
}

@article{Seetapun2012EstimatingVivo,
    title = {{Estimating the microtubule GTP cap size in vivo}},
    year = {2012},
    journal = {Current Biology},
    author = {Seetapun, Dominique and Castle, Brian T. and McIntyre, Alistair J. and Tran, Phong T. and Odde, David J.},
    number = {18},
    pages = {1681--1687},
    volume = {22},
    doi = {10.1016/j.cub.2012.06.068},
    issn = {09609822},
    pmid = {22902755}
}

@article{Lai2007EvolutionBundles,
    title = {{Evolution of growth modes for polyelectrolyte bundles}},
    year = {2007},
    journal = {Physical Review Letters},
    author = {Lai, Ghee Hwee and Coridan, Rob and Zribi, Olena V. and Golestanian, Ramin and Wong, Gerard C.L.},
    number = {18},
    pages = {98--101},
    volume = {98},
    doi = {10.1103/PhysRevLett.98.187802},
    issn = {00319007}
}

@article{Jamali2015ExperimentalTactoids,
    title = {{Experimental realization of crossover in shape and director field of nematic tactoids}},
    year = {2015},
    journal = {Physical Review E - Statistical, Nonlinear, and Soft Matter Physics},
    author = {Jamali, Vida and Behabtu, Natnael and Senyuk, Bohdan and Lee, J. Alex and Smalyukh, Ivan I. and Van Der Schoot, Paul and Pasquali, Matteo},
    number = {4},
    pages = {1--7},
    volume = {91},
    doi = {10.1103/PhysRevE.91.042507},
    issn = {15502376}
}

@book{Antoniou2017ExtendingSystems,
    title = {{Extending topological surgery to natural processes and dynamical systems}},
    year = {2017},
    booktitle = {PLoS ONE},
    author = {Antoniou, Stathis and Lambropoulou, Sofia},
    number = {9},
    pages = {1--42},
    volume = {12},
    isbn = {1111111111},
    doi = {10.1371/journal.pone.0183993},
    issn = {19326203},
    pmid = {28915271}
}

@article{Mwangi2016FacileTemplates,
    title = {{Facile method for forming ionically cross-linked chitosan microcapsules from Pickering emulsion templates}},
    year = {2016},
    journal = {Food Hydrocolloids},
    author = {Mwangi, William Wachira and Ho, Kiang Wei and Ooi, Chien Wei and Tey, Beng Ti and Chan, Eng Seng},
    pages = {26--33},
    volume = {55},
    publisher = {Elsevier Ltd},
    url = {http://dx.doi.org/10.1016/j.foodhyd.2015.10.022},
    doi = {10.1016/j.foodhyd.2015.10.022},
    issn = {0268005X},
    keywords = {Chitosan particle, Ionotropic cross-linking, Pickering emulsion, Sodium tripolyphosphate, Tocotrienol}
}

@article{Petrovska2014FilamentStarvation,
    title = {{Filament formation by metabolic enzymes is a specific adaptation to an advanced state of cellular starvation}},
    year = {2014},
    journal = {eLife},
    author = {Petrovska, Ivana and N{\"{u}}ske, Elisabeth and Munder, Matthias C. and Kulasegaran, Gayathrie and Malinovska, Liliana and Kroschwald, Sonja and Richter, Doris and Fahmy, Karim and Gibson, Kimberley and Verbavatz, Jean Marc and Alberti, Simon},
    number = {3},
    pages = {1--19},
    volume = {2014},
    doi = {10.7554/eLife.02409},
    issn = {2050084X}
}

@article{Felgner1996FlexuralTweezers,
    title = {{Flexural rigidity of microtubules measured with the use of optical tweezers}},
    year = {1996},
    journal = {Journal of Cell Science},
    author = {Felgner, H. and Frank, R. and Schliwa, M.},
    number = {2},
    pages = {509--516},
    volume = {109},
    doi = {10.1242/jcs.109.2.509},
    issn = {00219533},
    pmid = {8838674},
    keywords = {Flexural rigidity, MAP, Microtubule, Optical tweezers, Taxol}
}

@book{Bieling2010FluorescenceDynamics,
    title = {{Fluorescence microscopy assays on chemically functionalized surfaces for quantitative imaging of microtubule, motor, and +tip dynamics}},
    year = {2010},
    booktitle = {Methods in Cell Biology},
    author = {Bieling, Peter and Telley, Ivo A. and Hentrich, Christian and Piehler, Jacob and Surrey, Thomas},
    edition = {First edit},
    number = {C},
    pages = {555--580},
    volume = {95},
    publisher = {Elsevier},
    url = {http://dx.doi.org/10.1016/S0091-679X(10)95028-0},
    isbn = {9780123748157},
    doi = {10.1016/S0091-679X(10)95028-0},
    issn = {0091679X}
}

@article{Lin2015FormationProteins,
    title = {{Formation and Maturation of Phase-Separated Liquid Droplets by RNA-Binding Proteins}},
    year = {2015},
    journal = {Molecular Cell},
    author = {Lin, Yuan and Protter, David S.W. and Rosen, Michael K. and Parker, Roy},
    number = {2},
    pages = {208--219},
    volume = {60},
    publisher = {Elsevier Inc.},
    url = {http://dx.doi.org/10.1016/j.molcel.2015.08.018},
    doi = {10.1016/j.molcel.2015.08.018},
    issn = {10974164},
    pmid = {26412307}
}

@article{Huber2015FormationForces,
    title = {{Formation of regularly spaced networks as a general feature of actin bundle condensation by entropic forces}},
    year = {2015},
    journal = {New Journal of Physics},
    author = {Huber, Florian and Strehle, Dan and Schnau{\ss}, Jörg and Kas, Josef},
    number = {4},
    pages = {43029},
    volume = {17},
    publisher = {IOP Publishing},
    url = {http://dx.doi.org/10.1088/1367-2630/17/4/043029},
    doi = {10.1088/1367-2630/17/4/043029},
    issn = {13672630},
    keywords = {actin network formation, counterion condensation, entropic forces, molecular crowding, network formation kinetics}
}

@article{Sec2011FreeCrystals,
    title = {{Free energy of liquid crystals}},
    year = {2011},
    journal = {Www-F1.Ijs.Si},
    author = {Sec, David},
    url = {http://www-f1.ijs.si/~ziherl/Sec11.pdf}
}

@article{Yang2020G3BP1Granules,
    title = {{G3BP1 Is a Tunable Switch that Triggers Phase Separation to Assemble Stress Granules}},
    year = {2020},
    journal = {Cell},
    author = {Yang, Peiguo and Mathieu, Cécile and Kolaitis, Regina Maria and Zhang, Peipei and Messing, James and Yurtsever, Ugur and Yang, Zemin and Wu, Jinjun and Li, Yuxin and Pan, Qingfei and Yu, Jiyang and Martin, Erik W. and Mittag, Tanja and Kim, Hong Joo and Taylor, J. Paul},
    number = {2},
    pages = {325--345},
    volume = {181},
    doi = {10.1016/j.cell.2020.03.046},
    issn = {10974172},
    pmid = {32302571},
    keywords = {G3BP1, Intrinsically disordered protein, biomolecular condensate, cooperativity, core stress granule network, liquid-liquid phase separation, membraneless organelle, molecular switch, multivalency, stress granule}
}

@article{Spisak2016GalvanicMicroorganisms,
    title = {{Galvanic microcells as control agent of indoor microorganisms}},
    year = {2016},
    journal = {Scientific Reports},
    author = {Spisak, Wojciech and Chlebicki, Andrzej and Kaszczyszyn, Mariusz},
    number = {October},
    pages = {1--7},
    volume = {6},
    publisher = {Nature Publishing Group},
    doi = {10.1038/srep35847},
    issn = {20452322},
    pmid = {27786247}
}

@article{Johann2015GenerationFilaments,
    title = {{Generation of Stable Overlaps between Antiparallel Filaments}},
    year = {2015},
    journal = {Physical Review Letters},
    author = {Johann, D. and Goswami, D. and Kruse, K.},
    number = {11},
    pages = {1--10},
    volume = {115},
    doi = {10.1103/PhysRevLett.115.118103},
    issn = {10797114},
    arxivId = {1503.07721}
}

@article{Xie2019GeometryDroplets,
    title = {{Geometry and kinetics determine the microstructure in arrested coalescence of Pickering emulsion droplets}},
    year = {2019},
    journal = {Soft Matter},
    author = {Xie, Zhaoyu and Burke, Christopher J. and Mbanga, Badel and Spicer, Patrick T. and Atherton, Timothy J.},
    number = {46},
    pages = {9587--9596},
    volume = {15},
    publisher = {Royal Society of Chemistry},
    doi = {10.1039/c9sm00435a},
    issn = {17446848},
    pmid = {31725145}
}

@article{Brangwynne2009GermlineDissolution/condensation,
    title = {{Germline P granules are liquid droplets that localize by controlled dissolution/condensation}},
    year = {2009},
    journal = {Science},
    author = {Brangwynne, Clifford P. and Eckmann, Christian R. and Courson, David S. and Rybarska, Agata and Hoege, Carsten and Gharakhani, Jöbin and J{\"{u}}licher, Frank and Hyman, Anthony A.},
    number = {5935},
    pages = {1729--1732},
    volume = {324},
    doi = {10.1126/science.1172046},
    issn = {00368075},
    pmid = {19460965}
}

@article{Weber2012GettingPhase,
    title = {{Getting RNA and protein in phase}},
    year = {2012},
    journal = {Cell},
    author = {Weber, Stephanie C. and Brangwynne, Clifford P.},
    number = {6},
    pages = {1188--1191},
    volume = {149},
    doi = {10.1016/j.cell.2012.05.022},
    issn = {10974172},
    pmid = {22682242}
}

@article{Zwicker2017GrowthProtocells,
    title = {{Growth and division of active droplets provides a model for protocells}},
    year = {2017},
    journal = {Nature Physics},
    author = {Zwicker, David and Seyboldt, Rabea and Weber, Christoph A. and Hyman, Anthony A. and J{\"{u}}licher, Frank},
    number = {4},
    pages = {408--413},
    volume = {13},
    doi = {10.1038/nphys3984},
    issn = {17452481}
}

@article{Zwicker2017GrowthProtocellsb,
    title = {{Growth and division of active droplets provides a model for protocells}},
    year = {2017},
    journal = {Nature Physics},
    author = {Zwicker, David and Seyboldt, Rabea and Weber, Christoph A. and Hyman, Anthony A. and J{\"{u}}licher, Frank},
    number = {4},
    pages = {408--413},
    volume = {13},
    doi = {10.1038/nphys3984},
    issn = {17452481}
}

@article{Oakes2007GrowthF-actin,
    title = {{Growth of tactoidal droplets during the first-order isotropic to nematic phase transition of F-actin}},
    year = {2007},
    journal = {Physical Review E - Statistical, Nonlinear, and Soft Matter Physics},
    author = {Oakes, Patrick W. and Viamontes, Jorge and Tang, Jay X.},
    number = {6},
    pages = {1--11},
    volume = {75},
    doi = {10.1103/PhysRevE.75.061902},
    issn = {15393755}
}

@article{Alushin2014High-ResolutionHydrolysis,
    title = {{High-Resolution microtubule structures reveal the structural transitions in {$\alpha$}{$\beta$}-tubulin upon GTP hydrolysis}},
    year = {2014},
    journal = {Cell},
    author = {Alushin, Gregory M. and Lander, Gabriel C. and Kellogg, Elizabeth H. and Zhang, Rui and Baker, David and Nogales, Eva},
    number = {5},
    pages = {1117--1129},
    volume = {157},
    publisher = {Elsevier},
    url = {http://dx.doi.org/10.1016/j.cell.2014.03.053},
    doi = {10.1016/j.cell.2014.03.053},
    issn = {10974172},
    pmid = {24855948}
}

@article{Nogales1999High-resolutionMicrotubule,
    title = {{High-resolution model of the microtubule}},
    year = {1999},
    journal = {Cell},
    author = {Nogales, Eva and Whittaker, Michael and Milligan, Ronald A. and Downing, Kenneth H.},
    number = {1},
    pages = {79--88},
    volume = {96},
    doi = {10.1016/S0092-8674(00)80961-7},
    issn = {00928674},
    pmid = {9989499}
}

@article{Julicher2018HydrodynamicMatter,
    title = {{Hydrodynamic theory of active matter}},
    year = {2018},
    journal = {Reports on Progress in Physics},
    author = {J{\"{u}}licher, Frank and Grill, Stephan W. and Salbreux, Guillaume},
    number = {7},
    volume = {81},
    publisher = {IOP Publishing},
    doi = {10.1088/1361-6633/aab6bb},
    issn = {00344885},
    keywords = {active gels, active matter, hydrodynamics, irreversible thermodynamics, molecular motors, nonequilibrium processes}
}

@article{Aarts2005HydrodynamicsCoalescence,
    title = {{Hydrodynamics of droplet coalescence}},
    year = {2005},
    journal = {Physical Review Letters},
    author = {Aarts, Dirk G.A.L. and Lekkerkerker, Henk N.W. and Guo, Hua and Wegdam, Gerard H. and Bonn, Daniel},
    number = {16},
    pages = {1--4},
    volume = {95},
    doi = {10.1103/PhysRevLett.95.164503},
    issn = {00319007}
}

@article{Marchetti2013HydrodynamicsMatter,
    title = {{Hydrodynamics of soft active matter}},
    year = {2013},
    journal = {Reviews of Modern Physics},
    author = {Marchetti, M C and Joanny, J. F. and Ramaswamy, S. and Liverpool, T. B. and Prost, J. and Rao, Madan and Simha, R. Aditi},
    number = {3},
    pages = {1143--1189},
    volume = {85},
    doi = {10.1103/RevModPhys.85.1143},
    issn = {00346861}
}

@article{Marchetti2013HydrodynamicsMatterb,
    title = {{Hydrodynamics of soft active matter}},
    year = {2013},
    journal = {Reviews of Modern Physics},
    author = {Marchetti, M. C. and Joanny, J. F. and Ramaswamy, S. and Liverpool, T. B. and Prost, J. and Rao, Madan and Simha, R. Aditi},
    number = {3},
    pages = {1143--1189},
    volume = {85},
    doi = {10.1103/RevModPhys.85.1143},
    issn = {00346861}
}

@article{Vale1985IdentificationMotility,
    title = {{Identification of a novel force-generating protein, kinesin, involved in microtubule-based motility}},
    year = {1985},
    journal = {Cell},
    author = {Vale, Ronald D. and Reese, Thomas S. and Sheetz, Michael P.},
    number = {1},
    pages = {39--50},
    volume = {42},
    doi = {10.1016/S0092-8674(85)80099-4},
    issn = {00928674},
    pmid = {3926325}
}

@article{Hyman2012InLife,
    title = {{In Retrospect: The Origin of Life}},
    year = {2012},
    journal = {Nature},
    author = {Hyman, Tony and Brangwynne, Cliff},
    number = {7425},
    pages = {524--525},
    volume = {491},
    url = {https://doi.org/10.1038/491524a},
    doi = {10.1038/491524a},
    issn = {1476-4687}
}

@article{Herzog1977InGlycerol,
    title = {{In vitro assembly of pure tubulin into microtubules in the absence of microtubule associated proteins and glycerol}},
    year = {1977},
    journal = {Proceedings of the National Academy of Sciences of the United States of America},
    author = {Herzog, W. and Weber, K.},
    number = {5},
    pages = {1860--1864},
    volume = {74},
    doi = {10.1073/pnas.74.5.1860},
    issn = {00278424}
}

@article{Lee1978InMacromolecules,
    title = {{In Vitro Reconstitution of Calf Brain Microtubules: Effects of Macromolecules}},
    year = {1978},
    journal = {Biochemistry},
    author = {Lee, James C. and Tweedy, Neil and Timasheff, Serge N.},
    number = {14},
    pages = {2783--2790},
    volume = {17},
    doi = {10.1021/bi00607a013},
    issn = {15204995}
}

@article{Lee1977InVariables,
    title = {{In Vitro Reconstitution of Calf Brain Microtubules: Effects of Solution Variables}},
    year = {1977},
    journal = {Biochemistry},
    author = {Lee, James C. and Timasheff, Serge N.},
    number = {8},
    pages = {1754--1764},
    volume = {16},
    doi = {10.1021/bi00627a037},
    issn = {15204995}
}

@article{Damme2004InMicrotubule-Binding,
    title = {{In Vivo Dynamics and Differential Microtubule-Binding}},
    year = {2004},
    journal = {Plant physiology},
    author = {Damme, Van and Poucke, Kris Van and Boutant, Emmanuel and Ritzenthaler, Christophe and Inze, Dirk and Geelen, Danny},
    number = {December},
    pages = {3956--3967},
    volume = {136},
    doi = {10.1104/pp.104.051623.unique}
}

@article{Subramanian2010InsightsProtein,
    title = {{Insights into antiparallel microtubule crosslinking by PRC1, a conserved nonmotor microtubule binding protein}},
    year = {2010},
    journal = {Cell},
    author = {Subramanian, Radhika and Wilson-Kubalek, Elizabeth M. and Arthur, Christopher P. and Bick, Matthew J. and Campbell, Elizabeth A. and Darst, Seth A. and Milligan, Ronald A. and Kapoor, Tarun M.},
    number = {3},
    pages = {433--443},
    volume = {142},
    publisher = {Elsevier Ltd},
    url = {http://dx.doi.org/10.1016/j.cell.2010.07.012},
    doi = {10.1016/j.cell.2010.07.012},
    issn = {00928674},
    keywords = {CELLBIO, CELLCYCLE}
}

@article{Lee1979InteractionGlycols,
    title = {{Interaction of Calf Brain Tubulin with Poly(ethylene glycols)†}},
    year = {1979},
    journal = {Biochemistry},
    author = {Lee, James C. and Lee, Lucy L.Y.},
    number = {24},
    pages = {5518--5526},
    volume = {18},
    doi = {10.1021/bi00591a040},
    issn = {15204995}
}

@article{Krishnamurthy2016InterfacialDrop,
    title = {{Interfacial and morphological features of a twist-bend nematic drop}},
    year = {2016},
    journal = {Soft Matter},
    author = {Krishnamurthy, Kanakapura S. and Kumar, Pramoda and Palakurthy, Nani B. and Yelamaggad, Channabasaveshwar V. and Virga, Epifanio G.},
    number = {22},
    pages = {4967--4978},
    volume = {12},
    publisher = {Royal Society of Chemistry},
    doi = {10.1039/c6sm00482b},
    issn = {17446848},
    arxivId = {1602.07577}
}

@article{Herrmann2016IntermediateAssembly,
    title = {{Intermediate filaments: Structure and assembly}},
    year = {2016},
    journal = {Cold Spring Harbor Perspectives in Biology},
    author = {Herrmann, Harald and Aebi, Ueli},
    number = {11},
    pages = {1--24},
    volume = {8},
    doi = {10.1101/cshperspect.a018242},
    issn = {19430264},
    pmid = {27803112}
}

@misc{Selinger2018InterpretationCrystals,
    title = {{Interpretation of saddle-splay and the Oseen-Frank free energy in liquid crystals}},
    year = {2018},
    booktitle = {Liquid Crystals Reviews},
    author = {Selinger, Jonathan V},
    number = {2},
    pages = {129--142},
    volume = {6},
    doi = {10.1080/21680396.2019.1581103},
    issn = {21680418},
    arxivId = {1901.06306},
    keywords = {Nematic liquid crystals, Oseen-Frank free energy, elasticity, saddle-splay}
}

@article{Tang2005Intriguing-actinin,
    title = {{Intriguing self-assembly of large granules of F-actin facilitated by gelsolin and {$\alpha$}-actinin}},
    year = {2005},
    journal = {Langmuir},
    author = {Tang, Jay X. and Kang, Hyeran and Jia, Jinfeng},
    number = {7},
    pages = {2789--2795},
    volume = {21},
    doi = {10.1021/la047213c},
    issn = {07437463}
}

@article{Roll-Mecak2015IntrinsicallyFunctions,
    title = {{Intrinsically disordered tubulin tails: Complex tuners of microtubule functions?}},
    year = {2015},
    journal = {Seminars in Cell and Developmental Biology},
    author = {Roll-Mecak, Antonina},
    pages = {11--19},
    volume = {37},
    publisher = {Elsevier Ltd},
    url = {http://dx.doi.org/10.1016/j.semcdb.2014.09.026},
    doi = {10.1016/j.semcdb.2014.09.026},
    issn = {10963634},
    keywords = {Brush polymer, Intrinsically disordered proteins, Microtubule, Molecular motors, Post-translational modification, Tubulin tyrosine ligase}
}

@article{Viamontes2006IsotropicOder,
    title = {{Isotropic to nematic liquid cystalline phase transition of F-actin varies from continuous to first oder}},
    year = {2006},
    journal = {Physical Review Letters},
    author = {Viamontes, Jorge and Oakes, Patrick W. and Tang, Jay X.},
    number = {11},
    pages = {1--4},
    volume = {97},
    doi = {10.1103/PhysRevLett.97.118103},
    issn = {00319007}
}

@article{Belonogov2019KataninTails,
    title = {{Katanin catalyzes microtubule depolymerization independently of tubulin C-terminal tails}},
    year = {2019},
    journal = {Cytoskeleton},
    author = {Belonogov, Liudmila and Bailey, Megan E. and Tyler, Madison A. and Kazemi, Arianna and Ross, Jennifer L.},
    number = {3},
    pages = {254--268},
    volume = {76},
    doi = {10.1002/cm.21522},
    issn = {19493592},
    pmid = {30980604},
    keywords = {AAA ATPase, E-hook, cytoskeleton, fidgetin, severing enzyme, spastin, subtilisin, taxol, tubulin}
}

@article{Bailey2015KataninTails,
    title = {{Katanin Severing and Binding Microtubules Are Inhibited by Tubulin Carboxy Tails}},
    year = {2015},
    journal = {Biophysical Journal},
    author = {Bailey, Megan E. and Sackett, Dan L. and Ross, Jennifer L.},
    number = {12},
    pages = {2546--2561},
    volume = {109},
    publisher = {Biophysical Society},
    url = {http://dx.doi.org/10.1016/j.bpj.2015.11.011},
    doi = {10.1016/j.bpj.2015.11.011},
    issn = {15420086},
    pmid = {26682813}
}

@article{Ross2008KinesinFunction,
    title = {{Kinesin and dynein-dynactin at intersecting microtubules: Motor density affects dynein function}},
    year = {2008},
    journal = {Biophysical Journal},
    author = {Ross, Jennifer L. and Shuman, Henry and Holzbaur, Erika L.F. and Goldman, Yale E.},
    number = {8},
    pages = {3115--3125},
    volume = {94},
    publisher = {Elsevier},
    url = {http://dx.doi.org/10.1529/biophysj.107.120014},
    doi = {10.1529/biophysj.107.120014},
    issn = {15420086},
    pmid = {18227130}
}

@article{Schnitzer1997KinesinStep,
    title = {{Kinesin hydrolyses one ATP per 8-nm step}},
    year = {1997},
    journal = {Nature},
    author = {Schnitzer, Mark J. and Block, Steven M.},
    number = {6640},
    pages = {386--390},
    volume = {388},
    doi = {10.1038/41111},
    issn = {00280836},
    pmid = {9237757}
}

@article{Conway2014KinesinProteins,
    title = {{Kinesin Motor Transport is Altered by Macromolecular Crowding and Transiently Associated Microtubule-Associated Proteins}},
    year = {2014},
    author = {Conway, Leslie and Ross, Jennifer L.},
    url = {http://arxiv.org/abs/1409.3455},
    arxivId = {1409.3455}
}

@article{Bonfils2007KineticTOGp,
    title = {{Kinetic analysis of tubulin assembly in the presence of the microtubule-associated protein TOGp}},
    year = {2007},
    journal = {Journal of Biological Chemistry},
    author = {Bonfils, Claude and Bec, Nicole and Lacroix, Benjamin and Harricane, Marie Cécile and Larroque, Christian},
    number = {8},
    pages = {5570--5581},
    volume = {282},
    doi = {10.1074/jbc.M605641200},
    issn = {00219258},
    pmid = {17178729}
}

@article{Somers1990KineticsSolution,
    title = {{Kinetics of the spontaneous organization of microtubules in solution}},
    year = {1990},
    journal = {European Biophysics Journal},
    author = {Somers, M. and Engelborghs, Y.},
    number = {4},
    pages = {239--244},
    volume = {18},
    doi = {10.1007/BF00183377},
    issn = {01757571},
    keywords = {Alignment, Microtubule, Nematic liquids, Tubulin}
}

@article{Jamali2017LineSurfaces,
    title = {{Line Tension of Twist-Free Carbon Nanotube Lyotropic Liquid Crystal Microdroplets on Solid Surfaces}},
    year = {2017},
    journal = {Langmuir},
    author = {Jamali, Vida and Biggers, Evan G. and Van Der Schoot, Paul and Pasquali, Matteo},
    number = {36},
    pages = {9115--9121},
    volume = {33},
    doi = {10.1021/acs.langmuir.7b02109},
    issn = {15205827}
}

@article{Burgess1998LiposomeLipids,
    title = {{Liposome Preparation - Avanti{\textregistered} Polar Lipids}},
    year = {1998},
    journal = {Avanti Polar Lipids},
    author = {Burgess, Stephen},
    pages = {1--4},
    url = {https://www.sigmaaldrich.com/technical-documents/articles/biology/liposome-preparation.html}
}

@article{Akbarzadeh2013Liposome:Applications,
    title = {{Liposome: Classification, preparation, and applications}},
    year = {2013},
    journal = {Nanoscale Research Letters},
    author = {Akbarzadeh, Abolfazl and Rezaei-Sadabady, Rogaie and Davaran, Soodabeh and Joo, Sang Woo and Zarghami, Nosratollah and Hanifehpour, Younes and Samiei, Mohammad and Kouhi, Mohammad and Nejati-Koshki, Kazem},
    number = {1},
    pages = {1},
    volume = {8},
    publisher = {Nanoscale Research Letters},
    url = {Nanoscale Research Letters},
    doi = {10.1186/1556-276X-8-102},
    issn = {1556276X},
    keywords = {Drug delivery systems, Drug formulations, Glycolipids, Liposomes}
}

@article{Weirich2017LiquidBundles,
    title = {{Liquid behavior of cross-linked actin bundles}},
    year = {2017},
    journal = {Proceedings of the National Academy of Sciences of the United States of America},
    author = {Weirich, Kimberly L. and Banerjee, Shiladitya and Dasbiswas, Kinjal and Witten, Thomas A. and Vaikuntanathan, Suriyanarayanan and Gardel, Margaret L.},
    number = {9},
    pages = {2131--2136},
    volume = {114},
    doi = {10.1073/pnas.1616133114},
    issn = {10916490},
    keywords = {Actin, Cytoskeleton, Liquid crystal, Phase separation}
}

@article{Nystrom2018LiquidDifferences,
    title = {{Liquid crystalline filamentous biological colloids: Analogies and differences}},
    year = {2018},
    journal = {Current Opinion in Colloid and Interface Science},
    author = {Nystr{\"{o}}m, Gustav and Mezzenga, Raffaele},
    pages = {30--44},
    volume = {38},
    publisher = {Elsevier Ltd},
    url = {https://doi.org/10.1016/j.cocis.2018.08.004},
    doi = {10.1016/j.cocis.2018.08.004},
    issn = {18790399},
    keywords = {Amyloid, Chirality, Colloid, Liquid crystal, Nanocellulose, Self-assembly, Virus}
}

@article{Larson2017LiquidHeterochromatin,
    title = {{Liquid droplet formation by HP1{$\alpha$} suggests a role for phase separation in heterochromatin}},
    year = {2017},
    journal = {Nature},
    author = {Larson, Adam G. and Elnatan, Daniel and Keenen, Madeline M. and Trnka, Michael J. and Johnston, Jonathan B. and Burlingame, Alma L. and Agard, David A. and Redding, Sy and Narlikar, Geeta J.},
    number = {7662},
    pages = {236--240},
    volume = {547},
    publisher = {Nature Publishing Group},
    url = {http://dx.doi.org/10.1038/nature22822},
    doi = {10.1038/nature22822},
    issn = {14764687},
    pmid = {28636604}
}

@article{Shin2017LiquidDisease,
    title = {{Liquid phase condensation in cell physiology and disease}},
    year = {2017},
    journal = {Science},
    author = {Shin, Yongdae and Brangwynne, Clifford P.},
    number = {6357},
    volume = {357},
    doi = {10.1126/science.aaf4382},
    issn = {10959203},
    pmid = {28935776}
}

@article{Shin2017LiquidDiseaseb,
    title = {{Liquid phase condensation in cell physiology and disease}},
    year = {2017},
    journal = {Science},
    author = {Shin, Yongdae and Brangwynne, Clifford P.},
    number = {6357},
    volume = {357},
    doi = {10.1126/science.aaf4382},
    issn = {10959203},
    pmid = {28935776}
}

@article{Chiu2020Liquid-liquidGalectin-3,
    title = {{Liquid-liquid phase separation and extracellular multivalent interactions in the tale of galectin-3}},
    year = {2020},
    journal = {Nature Communications},
    author = {Chiu, Yi Ping and Sun, Yung Chen and Qiu, De Chen and Lin, Yu Hao and Chen, Yin Quan and Kuo, Jean Cheng and Huang, Jie rong},
    number = {1},
    volume = {11},
    publisher = {Springer US},
    url = {http://dx.doi.org/10.1038/s41467-020-15007-3},
    doi = {10.1038/s41467-020-15007-3},
    issn = {20411723},
    pmid = {32144274}
}

@article{Ray2019Liquid-liquidFormation,
    title = {{Liquid-liquid phase separation and liquid-to-solid transition mediate {$\alpha$}-synuclein amyloid fibril containing hydrogel formation}},
    year = {2019},
    journal = {bioRxiv},
    author = {Ray, Soumik and Singh, Nitu and Pandey, Satyaprakash and Kumar, Rakesh and Gadhe, Laxmikant and Datta, Debalina and Patel, Komal and Mahato, Jaladhar and Navalkar, Ambuja and Panigrahi, Rajlaxmi and Chatterjee, Debdeep and Maiti, Siddhartha and Bhatia, Sandhya and Mehra, Surabhi and Singh, Ajay and Gerez, Juan and Chowdhury, Arindam and Kumar, Ashutosh and Padinhateeri, Ranjith and Riek, Roland and Krishnamoorthy, G and Maji, Samir K},
    pages = {619858},
    url = {http://dx.doi.org/10.1101/619858%0Ahttps://www.biorxiv.org/content/10.1101/619858v1.abstract%0Ahttp://dx.doi.org/10.1101/619858%0Ahttps://www.biorxiv.org/content/10.1101/619858v1.abstract},
    doi = {10.1101/619858}
}

@article{Style2018Liquid-LiquidNetwork,
    title = {{Liquid-Liquid Phase Separation in an Elastic Network}},
    year = {2018},
    journal = {Physical Review X},
    author = {Style, Robert W. and Sai, Tianqi and Fanelli, Nicoló and Ijavi, Mahdiye and Smith-Mannschott, Katrina and Xu, Qin and Wilen, Lawrence A. and Dufresne, Eric R.},
    number = {1},
    pages = {11028},
    volume = {8},
    publisher = {American Physical Society},
    url = {https://doi.org/10.1103/PhysRevX.8.011028},
    doi = {10.1103/PhysRevX.8.011028},
    issn = {21603308},
    arxivId = {1709.00500},
    keywords = {doi:10.1103/PhysRevX.8.011028 url:https://doi.org/, materials science, soft matter}
}

@article{Hyman2014Liquid-LiquidBiology,
    title = {{Liquid-Liquid Phase Separation in Biology}},
    year = {2014},
    journal = {Annual Review of Cell and Developmental Biology},
    author = {Hyman, Anthony A. and Weber, Christoph A. and J{\"{u}}licher, Frank},
    number = {1},
    pages = {39--58},
    volume = {30},
    doi = {10.1146/annurev-cellbio-100913-013325},
    issn = {1081-0706},
    keywords = {biological liquids, chemical potential, origin, p granules, phase separation}
}

@article{Hyman2014Liquid-liquidBiologyb,
    title = {{Liquid-liquid phase separation in biology}},
    year = {2014},
    journal = {Annual review of cell and developmental biology},
    author = {Hyman, Anthony A. and Weber, Christoph A. and J{\"{u}}licher, Frank},
    pages = {39--58},
    volume = {30},
    doi = {10.1146/annurev-cellbio-100913-013325},
    issn = {15308995},
    pmid = {25288112},
    keywords = {P granules, biological liquids, chemical potential, origin of life, phase separation}
}

@article{Ambadipudi2017Liquid-liquidTau,
    title = {{Liquid-liquid phase separation of the microtubule-binding repeats of the Alzheimer-related protein Tau}},
    year = {2017},
    journal = {Nature Communications},
    author = {Ambadipudi, Susmitha and Biernat, Jacek and Riedel, Dietmar and Mandelkow, Eckhard and Zweckstetter, Markus},
    number = {1},
    pages = {1--13},
    volume = {8},
    publisher = {Springer US},
    url = {http://dx.doi.org/10.1038/s41467-017-00480-0},
    doi = {10.1038/s41467-017-00480-0},
    issn = {20411723},
    pmid = {28819146}
}

@article{Wang2021LiquidliquidDiseases,
    title = {{Liquid–liquid phase separation in human health and diseases}},
    year = {2021},
    journal = {Signal Transduction and Targeted Therapy},
    author = {Wang, Bin and Zhang, Lei and Dai, Tong and Qin, Ziran and Lu, Huasong and Zhang, Long and Zhou, Fangfang},
    number = {1},
    volume = {6},
    publisher = {Springer US},
    url = {http://dx.doi.org/10.1038/s41392-021-00678-1},
    doi = {10.1038/s41392-021-00678-1},
    issn = {20593635},
    pmid = {34334791}
}

@article{Wang2021LiquidliquidDiseasesb,
    title = {{Liquid–liquid phase separation in human health and diseases}},
    year = {2021},
    journal = {Signal Transduction and Targeted Therapy},
    author = {Wang, Bin and Zhang, Lei and Dai, Tong and Qin, Ziran and Lu, Huasong and Zhang, Long and Zhou, Fangfang},
    number = {1},
    volume = {6},
    publisher = {Springer US},
    url = {http://dx.doi.org/10.1038/s41392-021-00678-1},
    doi = {10.1038/s41392-021-00678-1},
    issn = {20593635},
    pmid = {34334791}
}

@article{Riedstra2020LiquidLiquidOrganization,
    title = {{Liquid–Liquid Phase Separation: Undergraduate Labs on a New Paradigm for Intracellular Organization}},
    year = {2020},
    journal = {The Biophysicist},
    author = {Riedstra, Caroline P. and McGorty, Ryan},
    number = {1},
    pages = {5},
    volume = {1},
    doi = {10.35459/tbp.2019.000104},
    keywords = {laboratory exercises, optical microscopy and imaging, undergraduate biophysics}
}

@article{Hernandez-Vega2017LocalPhase,
    title = {{Local Nucleation of Microtubule Bundles through Tubulin Concentration into a Condensed Tau Phase}},
    year = {2017},
    journal = {Cell Reports},
    author = {Hern{\'{a}}ndez-Vega, Amayra and Braun, Marcus and Scharrel, Lara and Jahnel, Marcus and Wegmann, Susanne and Hyman, Bradley T. and Alberti, Simon and Diez, Stefan and Hyman, Anthony A.},
    number = {10},
    pages = {2304--2312},
    volume = {20},
    doi = {10.1016/j.celrep.2017.08.042},
    issn = {22111247},
    pmid = {28877466},
    keywords = {cytoskeleton, drops, intrinsically disordered proteins, liquid-like, microtubule bundles, multivalency, nucleation, phase separation, tau, tubulin}
}

@article{Szamel2021Long-rangedParticles,
    title = {{Long-ranged velocity correlations in dense systems of self-propelled particles}},
    year = {2021},
    author = {Szamel, Grzegorz and Flenner, Elijah},
    pages = {1--7},
    url = {http://arxiv.org/abs/2101.11768},
    arxivId = {2101.11768}
}

@article{Zhou2008MacromolecularConsequences,
    title = {{Macromolecular Crowding and Confinement: Biochemical, Biophysical, and Potential Physiological Consequences}},
    year = {2008},
    journal = {Annual Review of Biophysics},
    author = {Zhou, Huan-Xiang and Rivas, Germán and Minton, Allen P.},
    number = {1},
    pages = {375--397},
    volume = {37},
    isbn = {9780824318376},
    doi = {10.1146/annurev.biophys.37.032807.125817},
    issn = {1936-122X},
    pmid = {18573087},
    keywords = {configurational entropy, excluded volume, free energy, protein folding, protein-protein interactions, site-binding}
}

@article{Ellis2001MacromolecularUnderappreciated,
    title = {{Macromolecular crowding: Obvious but underappreciated}},
    year = {2001},
    journal = {Trends in Biochemical Sciences},
    author = {Ellis, R. John},
    number = {10},
    pages = {597--604},
    volume = {26},
    doi = {10.1016/S0968-0004(01)01938-7},
    issn = {09680004},
    pmid = {11590012}
}

@article{Stoppin-Mellet2013MAP65Formation,
    title = {{MAP65 Coordinate Microtubule Growth during Bundle Formation}},
    year = {2013},
    journal = {PLoS ONE},
    author = {Stoppin-Mellet, Virginie and Fache, Vincent and Portran, Didier and Martiel, Jean Louis and Vantard, Marylin},
    number = {2},
    volume = {8},
    doi = {10.1371/journal.pone.0056808},
    issn = {19326203},
    pmid = {23437247}
}

@article{Portran2013MAP65/Ase1Flexibility,
    title = {{MAP65/Ase1 promote microtubule flexibility}},
    year = {2013},
    journal = {Molecular Biology of the Cell},
    author = {Portran, D. and Zoccoler, M. and Stoppin-MelletGaillard, J. and Stoppin-Mellet, V. and Neumann, E. and Arnal, I. and Martiel, J. L. and Vantard, M.},
    number = {12},
    pages = {1964--1973},
    volume = {24},
    doi = {10.1091/mbc.E13-03-0141},
    issn = {10591524}
}

@article{Recktenwald2002MatlabMatlab,
    title = {{Matlab , Introduction Main Features of Matlab}},
    year = {2002},
    author = {Recktenwald, G},
    number = {November}
}

@article{Bellet2006Mcwaspxi_3,
    title = {{Mcwaspxi{\_}3}},
    year = {2006},
    author = {Bellet, Michel},
    pages = {513--520},
    volume = {6}
}

@article{Hilitski2015MeasuringBundling,
    title = {{Measuring cohesion between macromolecular filaments one pair at a time: Depletion-induced microtubule bundling}},
    year = {2015},
    journal = {Physical Review Letters},
    author = {Hilitski, Feodor and Ward, Andrew R and Cajamarca, Luis and Hagan, Michael F and Grason, Gregory M and Dogic, Zvonimir},
    number = {13},
    pages = {1--6},
    volume = {114},
    doi = {10.1103/PhysRevLett.114.138102},
    issn = {10797114},
    arxivId = {1408.5068}
}

@article{Hilitski2015MeasuringBundlingb,
    title = {{Measuring cohesion between macromolecular filaments one pair at a time: Depletion-induced microtubule bundling}},
    year = {2015},
    journal = {Physical Review Letters},
    author = {Hilitski, Feodor and Ward, Andrew R. and Cajamarca, Luis and Hagan, Michael F. and Grason, Gregory M. and Dogic, Zvonimir},
    number = {13},
    pages = {1--6},
    volume = {114},
    doi = {10.1103/PhysRevLett.114.138102},
    issn = {10797114},
    pmid = {25884139},
    arxivId = {1408.5068}
}

@article{Salbreux2017MechanicsSurfaces,
    title = {{Mechanics of active surfaces}},
    year = {2017},
    journal = {Physical Review E},
    author = {Salbreux, Guillaume and J{\"{u}}licher, Frank},
    number = {3},
    pages = {1--20},
    volume = {96},
    doi = {10.1103/PhysRevE.96.032404},
    issn = {24700053},
    arxivId = {1701.09095}
}

@article{Hawkins2010MechanicsMicrotubules,
    title = {{Mechanics of microtubules}},
    year = {2010},
    journal = {Journal of Biomechanics},
    author = {Hawkins, Taviare and Mirigian, Matthew and Selcuk Yasar, M. and Ross, Jennifer L.},
    number = {1},
    pages = {23--30},
    volume = {43},
    publisher = {Elsevier},
    url = {http://dx.doi.org/10.1016/j.jbiomech.2009.09.005},
    doi = {10.1016/j.jbiomech.2009.09.005},
    issn = {00219290},
    pmid = {19815217},
    keywords = {Cytoskeletal network, Flexibility, Flexural rigidity, Microtubule bundle}
}

@article{Gupta2013MechanismOp18/stathmin,
    title = {{Mechanism for the catastrophe-promoting activity of the microtubule destabilizer Op18/stathmin}},
    year = {2013},
    journal = {Proceedings of the National Academy of Sciences of the United States of America},
    author = {Gupta, Kamlesh K. and Li, Chunlei and Duan, Aranda and Alberico, Emily O. and Kim, Oleg V. and Alber, Mark S. and Goodson, Holly V.},
    number = {51},
    pages = {20449--20454},
    volume = {110},
    doi = {10.1073/pnas.1309958110},
    issn = {00278424},
    keywords = {Computer simulation, GMPCPP, T2S complex, Zn-sheets}
}

@article{She2019MechanismsAssembly,
    title = {{Mechanisms of the Ase1/PRC1/MAP65 family in central spindle assembly}},
    year = {2019},
    journal = {Biological Reviews},
    author = {She, Zhen Yu and Wei, Ya Lan and Lin, Yang and Li, Yue Ling and Lu, Ming Hui},
    number = {6},
    pages = {2033--2048},
    volume = {94},
    doi = {10.1111/brv.12547},
    issn = {1469185X},
    pmid = {31343816},
    keywords = {Ase1, PRC1, anaphase, central spindle, cytokinesis, microtubule, midzone}
}

@article{Zhang2015MechanisticProteins,
    title = {{Mechanistic origin of microtubule dynamic instability and its modulation by EB proteins}},
    year = {2015},
    journal = {Cell},
    author = {Zhang, Rui and Alushin, Gregory M. and Brown, Alan and Nogales, Eva},
    number = {4},
    pages = {849--859},
    volume = {162},
    publisher = {Elsevier Inc.},
    url = {http://dx.doi.org/10.1016/j.cell.2015.07.012},
    doi = {10.1016/j.cell.2015.07.012},
    issn = {10974172},
    pmid = {26234155}
}

@book{Alshareedah2021MethodsCondensates,
    title = {{Methods for characterizing the material properties of biomolecular condensates}},
    year = {2021},
    booktitle = {Methods in Enzymology},
    author = {Alshareedah, Ibraheem and Kaur, Taranpreet and Banerjee, Priya R.},
    edition = {1},
    pages = {143--183},
    volume = {646},
    publisher = {Elsevier Inc.},
    url = {http://dx.doi.org/10.1016/bs.mie.2020.06.009},
    isbn = {9780128211595},
    doi = {10.1016/bs.mie.2020.06.009},
    issn = {15577988},
    pmid = {33453924},
    keywords = {Condensate viscoelasticity, FRAP, Fluorescence microscopy, Liquid-liquid phase separation, Microrheology, Optical tweezers, Particle tracking}
}

@book{Alshareedah2021MethodsCondensatesb,
    title = {{Methods for characterizing the material properties of biomolecular condensates}},
    year = {2021},
    booktitle = {Methods in Enzymology},
    author = {Alshareedah, Ibraheem and Kaur, Taranpreet and Banerjee, Priya R.},
    edition = {1},
    pages = {143--183},
    volume = {646},
    publisher = {Elsevier Inc.},
    url = {http://dx.doi.org/10.1016/bs.mie.2020.06.009},
    isbn = {9780128211595},
    doi = {10.1016/bs.mie.2020.06.009},
    issn = {15577988},
    pmid = {33453924},
    keywords = {Condensate viscoelasticity, FRAP, Fluorescence microscopy, Liquid-liquid phase separation, Microrheology, Optical tweezers, Particle tracking}
}

@article{Mitrea2018MethodsOrganelles,
    title = {{Methods for Physical Characterization of Phase-Separated Bodies and Membrane-less Organelles}},
    year = {2018},
    journal = {Journal of Molecular Biology},
    author = {Mitrea, Diana M. and Chandra, Bappaditya and Ferrolino, Mylene C. and Gibbs, Eric B. and Tolbert, Michele and White, Michael R. and Kriwacki, Richard W.},
    number = {23},
    pages = {4773--4805},
    volume = {430},
    publisher = {Elsevier Ltd},
    url = {https://doi.org/10.1016/j.jmb.2018.07.006},
    doi = {10.1016/j.jmb.2018.07.006},
    issn = {10898638},
    pmid = {30017918},
    keywords = {membrane-less, methods, organelles, phase, separation}
}

@article{Mani2021Micron-scaleOrganization,
    title = {{Micron-scale geometrical features of microtubules as regulators of microtubule organization}},
    year = {2021},
    journal = {eLife},
    author = {Mani, Nandini and Wijeratne, Sithara S. and Subramanian, Radhika},
    pages = {1--26},
    volume = {10},
    doi = {10.7554/eLife.63880},
    issn = {2050084X},
    pmid = {34114950}
}

@article{Amos2015Microscopy,
    title = {{Microscopy}},
    year = {2015},
    author = {Amos, Linda A and Hirose, Keiko},
    number = {February 2007},
    isbn = {9781597454421},
    doi = {10.1007/978-1-59745-442-1}
}

@article{Claessens2006MicrostructureNetworks,
    title = {{Microstructure and viscoelasticity of confined semiflexible polymer networks}},
    year = {2006},
    journal = {Nature Physics},
    author = {Claessens, M. M.A.E. and Tharmann, R. and Kroy, K. and Bausch, A. R.},
    number = {3},
    pages = {186--189},
    volume = {2},
    doi = {10.1038/nphys241},
    issn = {17452481}
}

@article{Cross1990MicrotubuleB,
    title = {{Microtubule b}},
    year = {1990},
    author = {Cross, Alan R and Williams, Robley C},
    number = {3},
    pages = {1639--1647},
    volume = {265}
}

@article{Liu2006MicrotubuleSolutions,
    title = {{Microtubule bundling and nested buckling drive stripe formation in polymerizing tubulin solutions}},
    year = {2006},
    journal = {Proceedings of the National Academy of Sciences of the United States of America},
    author = {Liu, Yifeng and Guo, Yongxing and Valles, James M. and Tang, Jay X.},
    number = {28},
    pages = {10654--10659},
    volume = {103},
    isbn = {0510381103},
    doi = {10.1073/pnas.0510381103},
    issn = {00278424},
    keywords = {Mechanical instability, Pattern formation, Retardance}
}

@article{Burkart2019MicrotubuleKatanin,
    title = {{Microtubule bundling by MAP65-1 protects against severing by inhibiting the binding of katanin}},
    year = {2019},
    journal = {Molecular Biology of the Cell},
    author = {Burkart, Graham M. and Dixit, Ram},
    number = {13},
    pages = {1587--1597},
    volume = {30},
    doi = {10.1091/mbc.E18-12-0776},
    issn = {19394586},
    pmid = {31017848}
}

@book{Gell2010MicrotubuleMicroscopy,
    title = {{Microtubule dynamics reconstituted in vitro and imaged by single-molecule fluorescence microscopy}},
    year = {2010},
    booktitle = {Methods in Cell Biology},
    author = {Gell, Christopher and Bormuth, Volker and Brouhard, Gary J. and Cohen, Daniel N. and Diez, Stefan and Friel, Claire T. and Helenius, Jonne and Nitzsche, Bert and Petzold, Heike and Ribbe, Jan and Sch{\"{a}}ffer, Erik and Stear, Jeffrey H. and Trushko, Anastasiya and Varga, Vladimir and Widlund, Per O. and Zanic, Marija and Howard, Jonathon},
    edition = {First edit},
    number = {C},
    pages = {221--245},
    volume = {95},
    publisher = {Elsevier},
    url = {http://dx.doi.org/10.1016/S0091-679X(10)95013-9},
    isbn = {9780123748157},
    doi = {10.1016/S0091-679X(10)95013-9},
    issn = {0091679X},
    pmid = {20466138}
}

@article{Akhmanova2015MicrotubuleProteins,
    title = {{Microtubule minus-end-targeting proteins}},
    year = {2015},
    journal = {Current Biology},
    author = {Akhmanova, Anna and Hoogenraad, Casper C.},
    number = {4},
    pages = {R162-R171},
    volume = {25},
    publisher = {Elsevier Ltd},
    url = {http://dx.doi.org/10.1016/j.cub.2014.12.027},
    doi = {10.1016/j.cub.2014.12.027},
    issn = {18790445},
    pmid = {25689915}
}

@article{Consolati2020MicrotubuleStructure,
    title = {{Microtubule Nucleation Properties of Single Human {$\gamma$}TuRCs Explained by Their Cryo-EM Structure}},
    year = {2020},
    journal = {Developmental Cell},
    author = {Consolati, Tanja and Locke, Julia and Roostalu, Johanna and Chen, Zhuo Angel and Gannon, Julian and Asthana, Jayant and Lim, Wei Ming and Martino, Fabrizio and Cvetkovic, Milos A. and Rappsilber, Juri and Costa, Alessandro and Surrey, Thomas},
    number = {5},
    pages = {603--617},
    volume = {53},
    publisher = {Elsevier Inc.},
    url = {https://doi.org/10.1016/j.devcel.2020.04.019},
    doi = {10.1016/j.devcel.2020.04.019},
    issn = {18781551},
    pmid = {32433913},
    keywords = {CLMS, MZT2, TIRF microscopy, TPX2, actin, chTOG, cryo-electron microscopy, microtubule nucleation, {$\gamma$}-tubulin ring complex, {$\gamma$}TuRC structure}
}

@article{Roostalu2017MicrotubuleTemplate,
    title = {{Microtubule nucleation: Beyond the template}},
    year = {2017},
    journal = {Nature Reviews Molecular Cell Biology},
    author = {Roostalu, Johanna and Surrey, Thomas},
    number = {11},
    pages = {702--710},
    volume = {18},
    publisher = {Nature Publishing Group},
    url = {http://dx.doi.org/10.1038/nrm.2017.75},
    doi = {10.1038/nrm.2017.75},
    issn = {14710080},
    pmid = {28831203}
}

@book{Hamada2014MicrotubuleCells,
    title = {{Microtubule organization and microtubule-associated proteins in plant cells}},
    year = {2014},
    booktitle = {International Review of Cell and Molecular Biology},
    author = {Hamada, Takahiro},
    edition = {1},
    pages = {1--52},
    volume = {312},
    publisher = {Elsevier Inc.},
    url = {http://dx.doi.org/10.1016/B978-0-12-800178-3.00001-4},
    isbn = {9780128001783},
    doi = {10.1016/B978-0-12-800178-3.00001-4},
    issn = {19376448},
    keywords = {Arabidopsis thaliana, Cortical microtubules, MAPs, Microtubule, Mitotic spindle, Phragmoplast, Plants, Preprophase band}
}

@book{Hamada2014MicrotubuleCellsb,
    title = {{Microtubule organization and microtubule-associated proteins in plant cells}},
    year = {2014},
    booktitle = {International Review of Cell and Molecular Biology},
    author = {Hamada, Takahiro},
    edition = {1},
    pages = {1--52},
    volume = {312},
    publisher = {Elsevier Inc.},
    url = {http://dx.doi.org/10.1016/B978-0-12-800178-3.00001-4},
    isbn = {9780128001783},
    doi = {10.1016/B978-0-12-800178-3.00001-4},
    issn = {19376448},
    pmid = {25262237},
    keywords = {Arabidopsis thaliana, Cortical microtubules, MAPs, Microtubule, Mitotic spindle, Phragmoplast, Plants, Preprophase band}
}

@article{Pringle2013MicrotubuleMAP65,
    title = {{Microtubule organization by kinesin motors and microtubule crosslinking protein MAP65}},
    year = {2013},
    journal = {Journal of Physics Condensed Matter},
    author = {Pringle, Joshua and Muthukumar, Amutha and Tan, Amanda and Crankshaw, Laura and Conway, Leslie and Ross, Jennifer L.},
    number = {37},
    volume = {25},
    doi = {10.1088/0953-8984/25/37/374103},
    issn = {09538984}
}

@article{Lloyd2001Microtubule-associatedMap,
    title = {{Microtubule-associated proteins in plants - Why we need a map}},
    year = {2001},
    journal = {Nature Reviews Molecular Cell Biology},
    author = {Lloyd, Clive and Hussey, Patrick},
    number = {1},
    pages = {40--47},
    volume = {2},
    doi = {10.1038/35048005},
    issn = {14710072},
    pmid = {11413464}
}

@article{Lucas2011Microtubule-associatedHypocotyls,
    title = {{Microtubule-associated proteins MAP65-1 and MAP65-2 positively regulate axial cell growth in etiolated Arabidopsis hypocotyls}},
    year = {2011},
    journal = {Plant Cell},
    author = {Lucas, Jessica R. and Courtney, Stephanie and Hassfurder, Mathew and Dhingra, Sonia and Bryant, Adam and Shaw, Sidney L.},
    number = {5},
    pages = {1889--1903},
    volume = {23},
    doi = {10.1105/tpc.111.084970},
    issn = {10404651},
    pmid = {21551389}
}

@article{Bodakuntla2019Microtubule-AssociatedCytoskeleton,
    title = {{Microtubule-Associated Proteins: Structuring the Cytoskeleton}},
    year = {2019},
    journal = {Trends in Cell Biology},
    author = {Bodakuntla, Satish and Jijumon, A. S. and Villablanca, Cristopher and Gonzalez-Billault, Christian and Janke, Carsten},
    number = {10},
    pages = {804--819},
    volume = {29},
    publisher = {Elsevier Ltd},
    doi = {10.1016/j.tcb.2019.07.004},
    issn = {18793088},
    pmid = {31416684}
}

@article{Walczak2013Microtubule-depolymerizingKinesins,
    title = {{Microtubule-depolymerizing kinesins}},
    year = {2013},
    journal = {Annual Review of Cell and Developmental Biology},
    author = {Walczak, Claire E. and Gayek, Sophia and Ohi, Ryoma},
    pages = {417--441},
    volume = {29},
    doi = {10.1146/annurev-cellbio-101512-122345},
    issn = {10810706},
    pmid = {23875646},
    keywords = {Kinesin-13, Kinesin-8, dynamic instability, microtubules, mitosis, motor proteins}
}

@article{GoodsonMicrotubulesProteins,
    title = {{Microtubules and Microtubule-Associated Proteins}},
    author = {Goodson, Holly V and Jonasson, Erin M}
}

@article{Tan2019MicrotubulesFunctions,
    title = {{Microtubules gate tau condensation to spatially regulate microtubule functions}},
    year = {2019},
    journal = {Nature Cell Biology},
    author = {Tan, Ruensern and Lam, Aileen J. and Tan, Tracy and Han, Jisoo and Nowakowski, Dan W. and Vershinin, Michael and Sim{\'{o}}, Sergi and Ori-McKenney, Kassandra M. and McKenney, Richard J.},
    number = {9},
    pages = {1078--1085},
    volume = {21},
    publisher = {Springer US},
    url = {http://dx.doi.org/10.1038/s41556-019-0375-5},
    doi = {10.1038/s41556-019-0375-5},
    issn = {14764679},
    pmid = {31481790}
}

@book{Stanhope2015MicrotubulesPatterns,
    title = {{Microtubules, MAPs, and motor patterns}},
    year = {2015},
    booktitle = {Methods in Cell Biology},
    author = {Stanhope, Kasimira T. and Ross, Jennifer L.},
    pages = {23--38},
    volume = {128},
    publisher = {Elsevier Ltd},
    url = {http://dx.doi.org/10.1016/bs.mcb.2015.02.003},
    doi = {10.1016/bs.mcb.2015.02.003},
    issn = {0091679X},
    keywords = {Active matter, Kinesin-1, Microtubule-associate proteins, Motor proteins, Nonequilibrium, Pattern formation, Quantitative biology, Synthetic biophysics}
}

@article{Tilney1973Microtubules:Protofilaments,
    title = {{Microtubules: Evidence for 13 protofilaments}},
    year = {1973},
    journal = {Journal of Cell Biology},
    author = {Tilney, Lewis G. and Bryan, Joseph and Bush, Doris J. and Fujiwara, Keigi and Mooseker, Mark S. and Murphy, Douglas B. and Snyder, Daniel H.},
    number = {2},
    pages = {267--275},
    volume = {59},
    doi = {10.1083/jcb.59.2.267},
    issn = {15408140},
    pmid = {4805001}
}

@article{Ross2003MobilityBundles,
    title = {{Mobility of taxol in microtubule bundles}},
    year = {2003},
    journal = {Biophysical Journal},
    author = {Ross, Jennifer L. and Fygenson, Deborah Kuchnir},
    number = {6},
    pages = {3959--3967},
    volume = {84},
    publisher = {Elsevier},
    url = {http://dx.doi.org/10.1016/S0006-3495(03)75123-6},
    doi = {10.1016/S0006-3495(03)75123-6},
    issn = {00063495},
    pmid = {12770901}
}

@article{Yadha2004ModelingParticles,
    title = {{Modeling the coalescence of heterogenous amorphous particles}},
    year = {2004},
    journal = {Journal of Aerosol Science},
    author = {Yadha, Venkateshwarlu and Helble, Joseph J.},
    number = {6},
    pages = {665--681},
    volume = {35},
    isbn = {1860486401},
    doi = {10.1016/j.jaerosci.2003.11.009},
    issn = {00218502},
    keywords = {Coalescence models, Particles, Viscous coalescence}
}

@article{Sellier2009ModelingDroplets,
    title = {{Modeling the coalescence of sessile droplets}},
    year = {2009},
    journal = {Biomicrofluidics},
    author = {Sellier, Mathieu and Trelluyer, Emmanuel},
    number = {2},
    volume = {3},
    doi = {10.1063/1.3154552},
    issn = {19321058}
}

@article{Hubstenberger2015ModifiersDevelopment,
    title = {{Modifiers of solid RNP granules control normal RNP dynamics and mRNA activity in early development}},
    year = {2015},
    journal = {Journal of Cell Biology},
    author = {Hubstenberger, Arnaud and Cameron, Cristiana and Noble, Scott L. and Keenan, Sean and Evans, Thomas C.},
    number = {3},
    pages = {703--716},
    volume = {211},
    doi = {10.1083/jcb.201504044},
    issn = {15408140},
    pmid = {26527741}
}

@article{Schummel2017ModulationCrowding,
    title = {{Modulation of the Polymerization Kinetics of {$\alpha$}/{$\beta$}-Tubulin by Osmolytes and Macromolecular Crowding}},
    year = {2017},
    journal = {ChemPhysChem},
    author = {Schummel, Paul Hendrik and Gao, Mimi and Winter, Roland},
    number = {2},
    pages = {189--197},
    volume = {18},
    doi = {10.1002/cphc.201601032},
    issn = {14397641},
    pmid = {27813294},
    keywords = {co-solvents, crowding, kinetics, polymerization, tubulin}
}

@article{Lopez2015MolecularCytoskeleton,
    title = {{Molecular control of stress transmission in the microtubule cytoskeleton}},
    year = {2015},
    journal = {Biochimica et Biophysica Acta - Molecular Cell Research},
    author = {Lopez, Benjamin J. and Valentine, Megan T.},
    number = {11},
    pages = {3015--3024},
    volume = {1853},
    publisher = {Elsevier B.V.},
    url = {http://dx.doi.org/10.1016/j.bbamcr.2015.07.016},
    doi = {10.1016/j.bbamcr.2015.07.016},
    issn = {18792596},
    keywords = {Elasticity, Microtubule-associated protein, Microtubules, Rheology}
}

@article{Kaur2019MolecularCondensates,
    title = {{Molecular crowding tunes material states of ribonucleoprotein condensates}},
    year = {2019},
    journal = {Biomolecules},
    author = {Kaur, Taranpreet and Alshareedah, Ibraheem and Wang, Wei and Ngo, Jason and Moosa, Mahdi Muhammad and Banerjee, Priya R.},
    number = {2},
    pages = {1--17},
    volume = {9},
    doi = {10.3390/biom9020071},
    issn = {2218273X},
    pmid = {30791483},
    keywords = {Depletion interaction, Entropic force, Intrinsically disordered proteins, Liquid, Liquid phase separation, Low-complexity sequences, Membraneless organelles, Optical tweezer, Protein diffusion}
}

@article{Kim2013MorphogenesisCrystals,
    title = {{Morphogenesis of defects and tactoids during isotropic-nematic phase transition in self-assembled lyotropic chromonic liquid crystals}},
    year = {2013},
    journal = {Journal of Physics Condensed Matter},
    author = {Kim, Young Ki and Shiyanovskii, Sergij V. and Lavrentovich, Oleg D.},
    number = {40},
    volume = {25},
    doi = {10.1088/0953-8984/25/40/404202},
    issn = {09538984}
}

@article{Tabony2008MorphologicalHttp://www.jstor.org/stable/2883374,
    title = {{Morphological Bifurcations Involving Reaction-Diffusion Processes During Microtubule Formation Author ( s ): James Tabony Published by : American Association for the Advancement of Science Stable URL : http://www.jstor.org/stable/2883374}},
    year = {2008},
    journal = {Advancement Of Science},
    author = {Tabony, James},
    number = {5156},
    pages = {245--248},
    volume = {264}
}

@article{LeeSweeney2018MotorProteins,
    title = {{Motor proteins}},
    year = {2018},
    journal = {Cold Spring Harbor Perspectives in Biology},
    author = {Lee Sweeney, H. and Holzbaur, Erika L.F.},
    number = {5},
    volume = {10},
    doi = {10.1101/cshperspect.a021931},
    issn = {19430264},
    pmid = {29716949}
}

@article{Zhang2018MTORDegradation,
    title = {{mTOR Regulates Phase Separation of PGL Granules to Modulate Their Autophagic Degradation}},
    year = {2018},
    journal = {Cell},
    author = {Zhang, Gangming and Wang, Zheng and Du, Zhuo and Zhang, Hong},
    number = {6},
    pages = {1492--1506},
    volume = {174},
    publisher = {Elsevier Inc.},
    url = {https://doi.org/10.1016/j.cell.2018.08.006},
    doi = {10.1016/j.cell.2018.08.006},
    issn = {10974172},
    pmid = {30173914},
    keywords = {PGL granules, autophagy, heat-stress adaptation, mTOR, phase separation}
}

@book{Ross2010MultipleMotors,
    title = {{Multiple color single molecule TIRF imaging and tracking of MAPs and motors}},
    year = {2010},
    booktitle = {Methods in Cell Biology},
    author = {Ross, Jennifer L. and Dixit, Ram},
    number = {C},
    pages = {521--542},
    volume = {95},
    isbn = {9780123748157},
    doi = {10.1016/S0091-679X(10)95026-7},
    issn = {0091679X}
}

@article{Kim2013MutationsALS,
    title = {{Mutations in prion-like domains in hnRNPA2B1 and hnRNPA1 cause multisystem proteinopathy and ALS}},
    year = {2013},
    journal = {Nature},
    author = {Kim, Hong Joo and Kim, Nam Chul and Wang, Yong Dong and Scarborough, Emily A. and Moore, Jennifer and Diaz, Zamia and MacLea, Kyle S. and Freibaum, Brian and Li, Songqing and Molliex, Amandine and Kanagaraj, Anderson P. and Carter, Robert and Boylan, Kevin B. and Wojtas, Aleksandra M. and Rademakers, Rosa and Pinkus, Jack L. and Greenberg, Steven A. and Trojanowski, John Q. and Traynor, Bryan J. and Smith, Bradley N. and Topp, Simon and Gkazi, Athina Soragia and Miller, Jack and Shaw, Christopher E. and Kottlors, Michael and Kirschner, Janbernd and Pestronk, Alan and Li, Yun R. and Ford, Alice Flynn and Gitler, Aaron D. and Benatar, Michael and King, Oliver D. and Kimonis, Virginia E. and Ross, Eric D. and Weihl, Conrad C. and Shorter, James and Taylor, J. Paul},
    number = {7442},
    pages = {467--473},
    volume = {495},
    publisher = {Nature Publishing Group},
    url = {http://dx.doi.org/10.1038/nature11922},
    doi = {10.1038/nature11922},
    issn = {00280836},
    pmid = {23455423}
}

@article{Jones2006NckPodocytes,
    title = {{Nck adaptor proteins link nephrin to the actin cytoskeleton of kidney podocytes}},
    year = {2006},
    journal = {Nature},
    author = {Jones, Nina and Blasutig, Ivan M. and Eremina, Vera and Ruston, Julie M. and Bladt, Friedhelm and Li, Hongping and Huang, Maiming and Larose, Louise and Li, Shawn S.C. and Takano, Tomoko and Quaggin, Susan E. and Pawson, Tony},
    number = {7085},
    pages = {818--823},
    volume = {440},
    doi = {10.1038/nature04662},
    issn = {14764687},
    pmid = {16525419}
}

@article{Phelps2000NEMMechanism,
    title = {{NEM tubulin inhibits microtubule minus end assembly by a reversible capping mechanism}},
    year = {2000},
    journal = {Biochemistry},
    author = {Phelps, K. K. and Walker, R. A.},
    number = {14},
    pages = {3877--3885},
    volume = {39},
    doi = {10.1021/bi992200x},
    issn = {00062960}
}

@article{Phelps2000NEMMechanismb,
    title = {{NEM tubulin inhibits microtubule minus end assembly by a reversible capping mechanism}},
    year = {2000},
    journal = {Biochemistry},
    author = {Phelps, K. K. and Walker, R. A.},
    number = {14},
    pages = {3877--3885},
    volume = {39},
    doi = {10.1021/bi992200x},
    issn = {00062960}
}

@article{Puech2010NematicNanotubes,
    title = {{Nematic droplets in aqueous dispersions of carbon nanotubes}},
    year = {2010},
    journal = {Physical Review E},
    author = {Puech, Nicolas and Grelet, Eric and Poulin, Philippe and Blanc, Christophe and van der Schoot, Paul},
    number = {2},
    month = {8},
    pages = {020702},
    volume = {82},
    publisher = {American Physical Society},
    url = {https://link.aps.org/doi/10.1103/PhysRevE.82.020702},
    doi = {10.1103/PhysRevE.82.020702},
    issn = {1539-3755},
    pmid = {20866768},
    arxivId = {1306.5436}
}

@article{Puech2010NematicNanotubesb,
    title = {{Nematic droplets in aqueous dispersions of carbon nanotubes}},
    year = {2010},
    journal = {Physical Review E - Statistical, Nonlinear, and Soft Matter Physics},
    author = {Puech, Nicolas and Grelet, Eric and Poulin, Philippe and Blanc, Christophe and Van Der Schoot, Paul},
    number = {2},
    pages = {1--6},
    volume = {82},
    doi = {10.1103/PhysRevE.82.020702},
    issn = {15393755},
    pmid = {20866768},
    arxivId = {1306.5436}
}

@article{Puech2010NematicNanotubesc,
    title = {{Nematic droplets in aqueous dispersions of carbon nanotubes}},
    year = {2010},
    journal = {Physical Review E - Statistical, Nonlinear, and Soft Matter Physics},
    author = {Puech, Nicolas and Grelet, Eric and Poulin, Philippe and Blanc, Christophe and Van Der Schoot, Paul},
    number = {2},
    pages = {1--4},
    volume = {82},
    doi = {10.1103/PhysRevE.82.020702},
    issn = {15393755},
    pmid = {20866768},
    arxivId = {1306.5436}
}

@article{Nguyen2013NematicSimulation,
    title = {{Nematic order on a deformable vesicle: Theory and simulation}},
    year = {2013},
    journal = {Soft Matter},
    author = {Nguyen, Thanh Son and Geng, Jun and Selinger, Robin L.B. and Selinger, Jonathan V.},
    number = {34},
    pages = {8314--8326},
    volume = {9},
    doi = {10.1039/c3sm50489a},
    issn = {1744683X}
}

@article{Djondjorov2012NEWOVALS,
    title = {{NEW PARAMETERIZATIONS OF THE CASSINIAN OVALS}},
    year = {2012},
    author = {Djondjorov, Peter A and Vassilev, Vassil M},
    pages = {237--243},
    isbn = {1220112372},
    doi = {10.7546/giq-12-2011-237-243}
}

@article{Li2013NewCH4,
    title = {{New type ternary NiAlCe layered double hydroxide photocatalyst for efficient visible-light photoreduction of CO2 into CH4}},
    year = {2013},
    journal = {Materials Research Express},
    author = {Li, Ji},
    pages = {2--4},
    isbn = {2158667087},
    doi = {10.1039/b000000x/1},
    arxivId = {arXiv:1609.07000v1},
    keywords = {a first-principles, alytic mechanism of monolayer, c 2 n, ect of iso-electronic dopants, on the photocat-}
}

@article{Alimohamadi2020Non-uniformModulation,
    title = {{Non-uniform distribution of myosin-mediated forces governs red blood cell membrane curvature through tension modulation}},
    year = {2020},
    journal = {PLoS Computational Biology},
    author = {Alimohamadi, Haleh and Smith, Alyson S. and Nowak, Roberta B. and Fowler, Velia M. and Rangamani, Padmini},
    number = {5},
    pages = {1--26},
    volume = {16},
    url = {http://dx.doi.org/10.1371/journal.pcbi.1007890},
    isbn = {1111111111},
    doi = {10.1371/journal.pcbi.1007890},
    issn = {15537358},
    pmid = {32453720}
}

@article{Zhu2015NuclearPhases,
    title = {{Nuclear bodies: The emerging biophysics of nucleoplasmic phases}},
    year = {2015},
    journal = {Current Opinion in Cell Biology},
    author = {Zhu, Lian and Brangwynne, Clifford P.},
    pages = {23--30},
    volume = {34},
    publisher = {Elsevier Ltd},
    url = {http://dx.doi.org/10.1016/j.ceb.2015.04.003},
    doi = {10.1016/j.ceb.2015.04.003},
    issn = {18790410},
    pmid = {25942753}
}

@article{Yoshizawa2018NuclearSites,
    title = {{Nuclear Import Receptor Inhibits Phase Separation of FUS through Binding to Multiple Sites}},
    year = {2018},
    journal = {Cell},
    author = {Yoshizawa, Takuya and Ali, Rustam and Jiou, Jenny and Fung, Ho Yee Joyce and Burke, Kathleen A. and Kim, Seung Joong and Lin, Yuan and Peeples, William B. and Saltzberg, Daniel and Soniat, Michael and Baumhardt, Jordan M. and Oldenbourg, Rudolf and Sali, Andrej and Fawzi, Nicolas L. and Rosen, Michael K. and Chook, Yuh Min},
    number = {3},
    pages = {693--705},
    volume = {173},
    publisher = {Elsevier Inc.},
    url = {https://doi.org/10.1016/j.cell.2018.03.003},
    doi = {10.1016/j.cell.2018.03.003},
    issn = {10974172},
    pmid = {29677513},
    keywords = {FUS, PY-NLS, RNA granule, amyotrophic lateral sclerosis, biomolecular condensate, intrinsically disordered protein, karyopherin-{$\beta$}2, liquid-liquid phase separation, low-complexity sequences, transportin-1}
}

@article{Nozawa2020NuclearSeparation,
    title = {{Nuclear microenvironment in cancer: Control through liquid-liquid phase separation}},
    year = {2020},
    journal = {Cancer Science},
    author = {Nozawa, Ryu Suke and Yamamoto, Tatsuro and Takahashi, Motoko and Tachiwana, Hiroaki and Maruyama, Reo and Hirota, Toru and Saitoh, Noriko},
    number = {9},
    pages = {3155--3163},
    volume = {111},
    doi = {10.1111/cas.14551},
    issn = {13497006},
    pmid = {32594560},
    keywords = {chromatin structure, intrinsically disordered region/protein, liquid-liquid phase separation, non–coding RNA, nuclear microenvironment}
}

@article{Spector2011NuclearSpeckles,
    title = {{Nuclear speckles}},
    year = {2011},
    journal = {Cold Spring Harbor Perspectives in Biology},
    author = {Spector, David L. and Lamond, Angus I.},
    number = {2},
    pages = {1--12},
    volume = {3},
    doi = {10.1101/cshperspect.a000646},
    issn = {19430264},
    pmid = {20926517}
}

@article{Guo2018Nuclear-ImportDomains,
    title = {{Nuclear-Import Receptors Reverse Aberrant Phase Transitions of RNA-Binding Proteins with Prion-like Domains}},
    year = {2018},
    journal = {Cell},
    author = {Guo, Lin and Kim, Hong Joo and Wang, Hejia and Monaghan, John and Freyermuth, Fernande and Sung, Julie C. and O'Donovan, Kevin and Fare, Charlotte M. and Diaz, Zamia and Singh, Nikita and Zhang, Zi Chao and Coughlin, Maura and Sweeny, Elizabeth A. and DeSantis, Morgan E. and Jackrel, Meredith E. and Rodell, Christopher B. and Burdick, Jason A. and King, Oliver D. and Gitler, Aaron D. and Lagier-Tourenne, Clotilde and Pandey, Udai Bhan and Chook, Yuh Min and Taylor, J. Paul and Shorter, James},
    number = {3},
    pages = {677--692},
    volume = {173},
    publisher = {Elsevier Inc.},
    url = {https://doi.org/10.1016/j.cell.2018.03.002},
    doi = {10.1016/j.cell.2018.03.002},
    issn = {10974172},
    pmid = {29677512},
    keywords = {ALS, FTD, FUS, Karyopherin-{$\beta$}2, Nuclear-important receptor, TDP-43, disaggregase, hnRNPA1, neurodegeneration, phase transition}
}

@article{Reymann2010NucleationStructures,
    title = {{Nucleation geometry governs ordered actin networks structures}},
    year = {2010},
    journal = {Nature Materials},
    author = {Reymann, Anne Cécile and Martiel, Jean Louis and Cambier, Théo and Blanchoin, Laurent and Boujemaa-Paterski, Rajaa and Th{\'{e}}ry, Manuel},
    number = {10},
    pages = {827--832},
    volume = {9},
    publisher = {Nature Publishing Group},
    url = {http://dx.doi.org/10.1038/nmat2855},
    doi = {10.1038/nmat2855},
    issn = {14764660},
    pmid = {20852617}
}

@article{Shribak2003OfDistributions,
    title = {{of Two-Dimensional Birefringence Distributions}},
    year = {2003},
    journal = {Applied Optics},
    author = {Shribak, Michael and Oldenbourg, Rudolf},
    number = {16},
    pages = {3009--3017},
    volume = {42}
}

@article{Asakura1954OnMacromolecules,
    title = {{On interaction between two bodies immersed in a solution of macromolecules}},
    year = {1954},
    journal = {The Journal of Chemical Physics},
    author = {Asakura, Sho and Oosawa, Fumio},
    number = {7},
    pages = {1255--1256},
    volume = {22},
    doi = {10.1063/1.1740347},
    issn = {00219606}
}

@article{Pashkevich1971OnNuclei,
    title = {{On the asymmetric deformation of fissioning nuclei}},
    year = {1971},
    journal = {Nuclear Physics, Section A},
    author = {Pashkevich, V. V.},
    number = {2},
    pages = {275--293},
    volume = {169},
    doi = {10.1016/0375-9474(71)90884-0},
    issn = {03759474}
}

@article{Molino2016On-chipDroplets,
    title = {{On-chip quantitative measurement of mechanical stresses during cell migration with emulsion droplets}},
    year = {2016},
    journal = {Scientific Reports},
    author = {Molino, D. and Quignard, S. and Gruget, C. and Pincet, F. and Chen, Y. and Piel, M. and Fattaccioli, J.},
    number = {July},
    volume = {6},
    publisher = {Nature Publishing Group},
    url = {http://dx.doi.org/10.1038/srep29113},
    doi = {10.1038/srep29113},
    issn = {20452322},
    pmid = {27373558}
}

@article{Nastishin2005OpticalParameter,
    title = {{Optical characterization of the nematic lyotropic chromonic liquid crystals: Light absorption, birefringence, and scalar order parameter}},
    year = {2005},
    journal = {Physical Review E - Statistical, Nonlinear, and Soft Matter Physics},
    author = {Nastishin, Yu A. and Liu, H. and Schneider, T. and Nazarenko, V. and Vasyuta, R. and Shiyanovskii, S. V. and Lavrentovich, O. D.},
    number = {4},
    pages = {1--14},
    volume = {72},
    doi = {10.1103/PhysRevE.72.041711},
    issn = {15393755}
}

@article{DeCamp2015OrientationalNematics,
    title = {{Orientational order of motile defects in active nematics}},
    year = {2015},
    journal = {Nature Materials},
    author = {DeCamp, Stephen J. and Redner, Gabriel S. and Baskaran, Aparna and Hagan, Michael F. and Dogic, Zvonimir},
    number = {11},
    pages = {1110--1115},
    volume = {14},
    doi = {10.1038/nmat4387},
    issn = {14764660},
    arxivId = {1501.06228}
}

@article{DeCamp2015OrientationalNematicsb,
    title = {{Orientational order of motile defects in active nematics}},
    year = {2015},
    journal = {Nature Materials},
    author = {DeCamp, Stephen J. and Redner, Gabriel S. and Baskaran, Aparna and Hagan, Michael F. and Dogic, Zvonimir},
    number = {11},
    pages = {1110--1115},
    volume = {14},
    doi = {10.1038/nmat4387},
    issn = {14764660},
    arxivId = {1501.06228}
}

@article{V.A.1986OsmoticForces,
    title = {{Osmotic Stress for the Direct Measurement of Intermolecular Forces}},
    year = {1986},
    journal = {Methods in Enzymology},
    author = {V. A., PARSEGIAN and R. P., RAND and N. L., FULLER and D. C., RAU},
    pages = {400--416},
    volume = {127}
}

@article{Decker2012P-bodiesDegradation,
    title = {{P-bodies and stress granules: Possible roles in the control of translation and mRNA degradation}},
    year = {2012},
    journal = {Cold Spring Harbor Perspectives in Biology},
    author = {Decker, Carolyn J. and Parker, Roy},
    number = {9},
    volume = {4},
    doi = {10.1101/cshperspect.a012286},
    issn = {19430264},
    pmid = {22763747}
}

@article{Prinsen2004ParityTactoids,
    title = {{Parity breaking in nematic tactoids}},
    year = {2004},
    journal = {Journal of Physics Condensed Matter},
    author = {Prinsen, P. and Van Der Schoot, P.},
    number = {49},
    pages = {8835--8850},
    volume = {16},
    doi = {10.1088/0953-8984/16/49/003},
    issn = {09538984},
    arxivId = {cond-mat/0411015}
}

@article{Liu2016PatternsMembranes,
    title = {{Patterns of flexible nanotubes formed by liquid-ordered and liquid-disordered membranes}},
    year = {2016},
    journal = {ACS Nano},
    author = {Liu, Yonggang and Agudo-Canalejo, Jaime and Grafm{\"{u}}ller, Andrea and Dimova, Rumiana and Lipowsky, Reinhard},
    number = {1},
    pages = {463--474},
    volume = {10},
    doi = {10.1021/acsnano.5b05377},
    issn = {1936086X},
    keywords = {Aqueous polymer solutions, Bilayer asymmetry, Membrane nanotubes, Membranes and vesicles, Peg adsorption, Spontaneous curvature, Tube nucleation and growth}
}

@article{Zbinden2020PhaseForce,
    title = {{Phase Separation and Neurodegenerative Diseases: A Disturbance in the Force}},
    year = {2020},
    journal = {Developmental Cell},
    author = {Zbinden, Aurélie and P{\'{e}}rez-Berlanga, Manuela and De Rossi, Pierre and Polymenidou, Magdalini},
    number = {1},
    pages = {45--68},
    volume = {55},
    doi = {10.1016/j.devcel.2020.09.014},
    issn = {18781551},
    pmid = {33049211},
    keywords = {FUS, RNA-binding proteins, TDP-43, Tau, biomolecular condensates, liquid-liquid phase separation, neurodegeneration, prion-like, protein aggregation, {$\alpha$}-synuclein}
}

@article{Molliex2015PhaseFibrillization,
    title = {{Phase Separation by Low Complexity Domains Promotes Stress Granule Assembly and Drives Pathological Fibrillization}},
    year = {2015},
    journal = {Cell},
    author = {Molliex, Amandine and Temirov, Jamshid and Lee, Jihun and Coughlin, Maura and Kanagaraj, Anderson P. and Kim, Hong Joo and Mittag, Tanja and Taylor, J. Paul},
    number = {1},
    pages = {123--133},
    volume = {163},
    publisher = {Elsevier Inc.},
    url = {http://dx.doi.org/10.1016/j.cell.2015.09.015},
    doi = {10.1016/j.cell.2015.09.015},
    issn = {10974172},
    pmid = {26406374}
}

@article{Strom2017PhaseFormation,
    title = {{Phase separation drives heterochromatin domain formation}},
    year = {2017},
    journal = {Nature},
    author = {Strom, Amy R. and Emelyanov, Alexander V. and Mir, Mustafa and Fyodorov, Dmitry V. and Darzacq, Xavier and Karpen, Gary H.},
    number = {7662},
    pages = {241--245},
    volume = {547},
    publisher = {Nature Publishing Group},
    url = {http://dx.doi.org/10.1038/nature22989},
    doi = {10.1038/nature22989},
    issn = {14764687},
    pmid = {28636597}
}

@article{Hofweber2018PhaseMethylation,
    title = {{Phase Separation of FUS Is Suppressed by Its Nuclear Import Receptor and Arginine Methylation}},
    year = {2018},
    journal = {Cell},
    author = {Hofweber, Mario and Hutten, Saskia and Bourgeois, Benjamin and Spreitzer, Emil and Niedner-Boblenz, Annika and Schifferer, Martina and Ruepp, Marc David and Simons, Mikael and Niessing, Dierk and Madl, Tobias and Dormann, Dorothee},
    number = {3},
    pages = {706--719},
    volume = {173},
    publisher = {Elsevier Inc.},
    url = {https://doi.org/10.1016/j.cell.2018.03.004},
    doi = {10.1016/j.cell.2018.03.004},
    issn = {10974172},
    pmid = {29677514},
    keywords = {ALS, FTD, Karyopherin-{$\beta$}2 (Kap{$\beta$}2), Transportin (TNPO1), arginine methylation, fused in sarcoma (FUS), neurodegeneration, nuclear import, phase separation, stress granules}
}

@article{King2020PhaseNucleation,
    title = {{Phase separation of TPX2 enhances and spatially coordinates microtubule nucleation}},
    year = {2020},
    journal = {Nature Communications},
    author = {King, Matthew R. and Petry, Sabine},
    number = {1},
    pages = {1--13},
    volume = {11},
    publisher = {Springer US},
    url = {http://dx.doi.org/10.1038/s41467-019-14087-0},
    doi = {10.1038/s41467-019-14087-0},
    issn = {20411723},
    pmid = {31937751}
}

@article{Schmidt2019PhaseSplicing,
    title = {{Phase separation-deficient TDP43 remains functional in splicing}},
    year = {2019},
    journal = {Nature Communications},
    author = {Schmidt, Hermann Broder and Barreau, Ariana and Rohatgi, Rajat},
    number = {1},
    pages = {1--14},
    volume = {10},
    publisher = {Springer US},
    url = {http://dx.doi.org/10.1038/s41467-019-12740-2},
    isbn = {4146701912740},
    doi = {10.1038/s41467-019-12740-2},
    issn = {20411723},
    pmid = {31653829}
}

@article{Zeng2016PhasePlasticity,
    title = {{Phase Transition in Postsynaptic Densities Underlies Formation of Synaptic Complexes and Synaptic Plasticity}},
    year = {2016},
    journal = {Cell},
    author = {Zeng, Menglong and Shang, Yuan and Araki, Yoichi and Guo, Tingfeng and Huganir, Richard L. and Zhang, Mingjie},
    number = {5},
    pages = {1163--1175},
    volume = {166},
    publisher = {Elsevier Inc.},
    url = {http://dx.doi.org/10.1016/j.cell.2016.07.008},
    doi = {10.1016/j.cell.2016.07.008},
    issn = {10974172},
    pmid = {27565345}
}

@article{Nott2015PhaseOrganelles,
    title = {{Phase Transition of a Disordered Nuage Protein Generates Environmentally Responsive Membraneless Organelles}},
    year = {2015},
    journal = {Molecular Cell},
    author = {Nott, Timothy J. and Petsalaki, Evangelia and Farber, Patrick and Jervis, Dylan and Fussner, Eden and Plochowietz, Anne and Craggs, Timothy D. and Bazett-Jones, David P. and Pawson, Tony and Forman-Kay, Julie D. and Baldwin, Andrew J.},
    number = {5},
    pages = {936--947},
    volume = {57},
    publisher = {The Authors},
    url = {http://dx.doi.org/10.1016/j.molcel.2015.01.013},
    doi = {10.1016/j.molcel.2015.01.013},
    issn = {10974164},
    pmid = {25747659}
}

@article{Jiang2015PhaseAssembly,
    title = {{Phase Transition of Spindle-Associated Protein Regulate Spindle Apparatus Assembly}},
    year = {2015},
    journal = {Cell},
    author = {Jiang, Hao and Wang, Shusheng and Huang, Yuejia and He, Xiaonan and Cui, Honggang and Zhu, Xueliang and Zheng, Yixian},
    number = {1},
    pages = {108--122},
    volume = {163},
    publisher = {Elsevier Inc.},
    url = {http://dx.doi.org/10.1016/j.cell.2015.08.010},
    doi = {10.1016/j.cell.2015.08.010},
    issn = {10974172}
}

@article{Jiang2015PhaseAssemblyb,
    title = {{Phase Transition of Spindle-Associated Protein Regulate Spindle Apparatus Assembly}},
    year = {2015},
    journal = {Cell},
    author = {Jiang, Hao and Wang, Shusheng and Huang, Yuejia and He, Xiaonan and Cui, Honggang and Zhu, Xueliang and Zheng, Yixian},
    number = {1},
    pages = {108--122},
    volume = {163},
    publisher = {Elsevier Inc.},
    url = {http://dx.doi.org/10.1016/j.cell.2015.08.010},
    doi = {10.1016/j.cell.2015.08.010},
    issn = {10974172},
    pmid = {26388440}
}

@article{Rale2018PhaseNucleator,
    title = {{Phase Transitioning the Centrosome into a Microtubule Nucleator}},
    year = {2018},
    journal = {Biochemistry},
    author = {Rale, Michael J. and Kadzik, Rachel S. and Petry, Sabine},
    number = {1},
    pages = {30--37},
    volume = {57},
    isbn = {6092581035},
    doi = {10.1021/acs.biochem.7b01064},
    issn = {15204995},
    pmid = {29256606}
}

@article{Sheu-Gruttadauria2018PhaseMiRISC,
    title = {{Phase Transitions in the Assembly and Function of Human miRISC}},
    year = {2018},
    journal = {Cell},
    author = {Sheu-Gruttadauria, Jessica and MacRae, Ian J.},
    number = {4},
    pages = {946--957},
    volume = {173},
    publisher = {Elsevier Inc.},
    url = {https://doi.org/10.1016/j.cell.2018.02.051},
    doi = {10.1016/j.cell.2018.02.051},
    issn = {10974172},
    pmid = {29576456},
    keywords = {Argonaute, GW182, TNRC6, miRISC, miRNA, microRNA, molecular condensation, phase separation}
}

@article{Li2012PhaseProteins,
    title = {{Phase transitions in the assembly of multivalent signalling proteins}},
    year = {2012},
    journal = {Nature},
    author = {Li, Pilong and Banjade, Sudeep and Cheng, Hui Chun and Kim, Soyeon and Chen, Baoyu and Guo, Liang and Llaguno, Marc and Hollingsworth, Javoris V. and King, David S. and Banani, Salman F. and Russo, Paul S. and Jiang, Qiu Xing and Nixon, B. Tracy and Rosen, Michael K.},
    number = {7389},
    pages = {336--340},
    volume = {483},
    publisher = {Nature Publishing Group},
    doi = {10.1038/nature10879},
    issn = {00280836},
    pmid = {22398450}
}

@article{Banjade2014PhaseReceptors,
    title = {{Phase transitions of multivalent proteins can promote clustering of membrane receptors}},
    year = {2014},
    journal = {eLife},
    author = {Banjade, Sudeep and Rosen, Michael K.},
    pages = {1--24},
    volume = {3},
    doi = {10.7554/eLife.04123},
    issn = {2050084X},
    pmid = {25321392},
    keywords = {actin regulation, biophysics, cell biology, human, membrane clustering, multivalency, phase separation, polymerization, signal transduction, structural biology}
}

@article{Lekkerkerker1992Phase-BehaviorMixtures,
    title = {{Phase-Behavior of Colloid Plus Polymer Mixtures}},
    year = {1992},
    journal = {Europhysics Letters},
    author = {Lekkerkerker, Hendrik N W and Poon, W C K and Pusey, Peter N and Stroobants, a and Warren, P B},
    number = {November},
    pages = {559--564},
    volume = {20},
    url = {papers3://publication/uuid/78B7827F-48F0-4150-B545-412FC4147A00},
    isbn = {0295-5075},
    issn = {0295-5075}
}

@misc{Phase_transitions_in_the_assem.PDF,
    title = {{Phase{\_}transitions{\_}in{\_}the{\_}assem.PDF}}
}

@article{Brugues2014PhysicalSelf-organization,
    title = {{Physical basis of spindle self-organization}},
    year = {2014},
    journal = {Proceedings of the National Academy of Sciences of the United States of America},
    author = {Brugu{\'{e}}s, Jan and Needleman, Daniel},
    number = {52},
    month = {12},
    pages = {18496--18500},
    volume = {111},
    publisher = {National Academy of Sciences},
    doi = {10.1073/pnas.1409404111},
    issn = {10916490},
    keywords = {Active matter, Microtubules and motors, Spindle assembly}
}

@article{Trepat2009PhysicalMigration,
    title = {{Physical forces during collective cell migration}},
    year = {2009},
    journal = {Nature Physics},
    author = {Trepat, Xavier and Wasserman, Michael R. and Angelini, Thomas E. and Millet, Emil and Weitz, David A. and Butler, James P. and Fredberg, Jeffrey J.},
    number = {6},
    pages = {426--430},
    volume = {5},
    publisher = {Nature Publishing Group},
    doi = {10.1038/nphys1269},
    issn = {17452481}
}

@article{Lallemand-Breitenbach2010PMLBodies.,
    title = {{PML nuclear bodies.}},
    year = {2010},
    journal = {Cold Spring Harbor perspectives in biology},
    author = {Lallemand-Breitenbach, Valérie and de Th{\'{e}}, Hugues},
    number = {5},
    volume = {2},
    doi = {10.1101/cshperspect.a000661},
    issn = {19430264},
    pmid = {20452955}
}

@article{Hosek2003PolymerForce,
    title = {{Polymer Induced Bundling of F-actin and the Depletion Force}},
    year = {2003},
    author = {Hosek, M. and Tang, J X},
    url = {http://arxiv.org/abs/cond-mat/0309674%0Ahttp://dx.doi.org/10.1103/PhysRevE.69.051907},
    doi = {10.1103/PhysRevE.69.051907},
    arxivId = {cond-mat/0309674}
}

@article{Brangwynne2015PolymerTransitions,
    title = {{Polymer physics of intracellular phase transitions}},
    year = {2015},
    journal = {Nature Physics},
    author = {Brangwynne, Clifford P. and Tompa, Peter and Pappu, Rohit V.},
    number = {11},
    pages = {899--904},
    volume = {11},
    doi = {10.1038/nphys3532},
    issn = {17452481}
}

@article{PollardPolymerizationADP-Actin,
    title = {{Polymerization of ADP-Actin}},
    author = {Pollard, Thomas D},
    number = {11},
    pages = {769--777}
}

@article{Sun2018PolyubiquitinSegregation,
    title = {{Polyubiquitin chain-induced p62 phase separation drives autophagic cargo segregation}},
    year = {2018},
    journal = {Cell Research},
    author = {Sun, Daxiao and Wu, Rongbo and Zheng, Jingxiang and Li, Pilong and Yu, Li},
    number = {4},
    pages = {405--415},
    volume = {28},
    doi = {10.1038/s41422-018-0017-7},
    issn = {17487838},
    pmid = {29507397}
}

@article{Magiera2014Post-translationalTubulin,
    title = {{Post-translational modifications of tubulin}},
    year = {2014},
    journal = {Current Biology},
    author = {Magiera, Maria M. and Janke, Carsten},
    number = {9},
    pages = {R351-R354},
    volume = {24},
    publisher = {Elsevier},
    url = {http://dx.doi.org/10.1016/j.cub.2014.03.032},
    doi = {10.1016/j.cub.2014.03.032},
    issn = {09609822}
}

@article{Jiang1998PRC1:Cytokinesis,
    title = {{PRC1: A human mitotic spindle-associated CDK substrate protein required for cytokinesis}},
    year = {1998},
    journal = {Molecular Cell},
    author = {Jiang, Wei and Jimenez, Gretchen and Wells, Nicholas J. and Hope, Thomas J. and Wahl, Geoffrey M. and Hunter, Tony and Fukunaga, Rikiro},
    number = {6},
    pages = {877--885},
    volume = {2},
    doi = {10.1016/s1097-2765(00)80302-0},
    issn = {10972765},
    pmid = {9885575}
}

@article{Lekkerker1993PreparationRods,
    title = {{Preparation and properties of dispersions of colloidal boehmite rods}},
    year = {1993},
    journal = {Progress in Colloid {\&} Polymer Science},
    author = {Lekkerker, H. N.W. and Pathmamanoharan, C. and Philpse, A. P. and Buining, P. A.},
    pages = {10--11},
    volume = {93},
    isbn = {0387914544},
    issn = {0340255X},
    keywords = {boehmite rods, isotropic-nematic, organophilic, phase}
}

@article{Hyman1991PreparationTubulins,
    title = {{Preparation of modified tubulins}},
    year = {1991},
    journal = {Methods in Enzymology},
    author = {Hyman, Anthony and Drechsel, David and Kellogg, Doug and Salser, Steve and Sawin, Ken and Steffen, Pam and Wordeman, Linda and Mitchison, Tim},
    number = {C},
    pages = {478--485},
    volume = {196},
    doi = {10.1016/0076-6879(91)96041-O},
    issn = {15577988},
    pmid = {2034137}
}

@article{Ross2006ProcessiveVitro,
    title = {{Processive bidirectional motion of dynein-dynactin complexes in vitro}},
    year = {2006},
    journal = {Nature Cell Biology},
    author = {Ross, Jennifer L. and Wallace, Karen and Shuman, Henry and Goldman, Yale E. and Holzbaur, Erika L.F.},
    number = {6},
    pages = {562--570},
    volume = {8},
    doi = {10.1038/ncb1421},
    issn = {14657392},
    pmid = {16715075}
}

@article{Kroschwald2015PromiscuousGranules,
    title = {{Promiscuous interactions and protein disaggregases determine the material state of stress-inducible RNP granules}},
    year = {2015},
    journal = {eLife},
    author = {Kroschwald, Sonja and Maharana, Shovamayee and Mateju, Daniel and Malinovska, Liliana and N{\"{u}}ske, Elisabeth and Poser, Ina and Richter, Doris and Alberti, Simon},
    number = {AUGUST2015},
    pages = {1--32},
    volume = {4},
    doi = {10.7554/eLife.06807},
    issn = {2050084X},
    pmid = {26238190}
}

@article{Boeynaems2018ProteinBiology,
    title = {{Protein Phase Separation: A New Phase in Cell Biology}},
    year = {2018},
    journal = {Trends in Cell Biology},
    author = {Boeynaems, Steven and Alberti, Simon and Fawzi, Nicolas L. and Mittag, Tanja and Polymenidou, Magdalini and Rousseau, Frederic and Schymkowitz, Joost and Shorter, James and Wolozin, Benjamin and Van Den Bosch, Ludo and Tompa, Peter and Fuxreiter, Monika},
    number = {6},
    pages = {420--435},
    volume = {28},
    publisher = {Elsevier Ltd},
    url = {http://dx.doi.org/10.1016/j.tcb.2018.02.004},
    doi = {10.1016/j.tcb.2018.02.004},
    issn = {18793088},
    pmid = {29602697}
}

@misc{Protein_Dynamics_Implications.PDF,
    title = {{Protein{\_}Dynamics{\_}Implications.PDF}}
}

@article{Taylor2019QuantifyingPhotobleaching,
    title = {{Quantifying Dynamics in Phase-Separated Condensates Using Fluorescence Recovery after Photobleaching}},
    year = {2019},
    journal = {Biophysical Journal},
    author = {Taylor, Nicole O. and Wei, Ming Tzo and Stone, Howard A. and Brangwynne, Clifford P.},
    number = {7},
    pages = {1285--1300},
    volume = {117},
    publisher = {Biophysical Society},
    url = {https://doi.org/10.1016/j.bpj.2019.08.030},
    doi = {10.1016/j.bpj.2019.08.030},
    issn = {15420086},
    pmid = {31540706}
}

@article{Alshareedah2021QuantifyingCondensates,
    title = {{Quantifying viscosity and surface tension of multicomponent protein-nucleic acid condensates}},
    year = {2021},
    journal = {Biophysical Journal},
    author = {Alshareedah, Ibraheem and Thurston, George M. and Banerjee, Priya R.},
    number = {7},
    pages = {1161--1169},
    volume = {120},
    publisher = {Biophysical Society},
    url = {https://doi.org/10.1016/j.bpj.2021.01.005},
    doi = {10.1016/j.bpj.2021.01.005},
    issn = {15420086},
    pmid = {33453268}
}

@article{Needleman2005RadialProteins,
    title = {{Radial compression of microtubules and the mechanism of action of taxol and associated proteins}},
    year = {2005},
    journal = {Biophysical Journal},
    author = {Needleman, Daniel J. and Ojeda-Lopez, Miguel A. and Raviv, Uri and Ewert, Kai and Miller, Herbert P. and Wilson, Leslie and Safinya, Cyrus R.},
    number = {5},
    pages = {3410--3423},
    volume = {89},
    doi = {10.1529/biophysj.104.057679},
    issn = {00063495}
}

@article{Voigts2016ReS,
    title = {{Re s ear ch | r e p o r t s}},
    year = {2016},
    author = {Voigts, J and Siegle, J H and Pritchett, D L and Moore, C I and Siapas, A G and Wilson, M A and Urioste, R and Hetke, J and Wise, K and Draguhn, A and Traub, R D and Schmitz, D and Jefferys, J G and Siegel, J M and Kryger, M H and Roth, T and Dement, W C and Foster, D J and Wilson, M A and Wilson, M A and Mcnaughton, B L and Lu, J and Sherman, D and Devor, M and Saper, C B and Hobson, J A and Mccarley, R W and Wyzinski, P W and Saper, C B and Chou, T C and Scammell, T E and Saper, C B and Scammell, T E and Lu, J and Northcutt, R G and Timofeev, I and Steriade, M and Collins, D R and Pelletier, J G and Csicsvari, J and Buhl, D and Klinkmann, M and Arends, A and Manthey, T and Thum, C and Baier, F and Maurer, T and Schmalbach, G},
    number = {6285},
    pages = {595--600},
    volume = {352}
}

@article{Zeng2018ReconstitutedPlasticity,
    title = {{Reconstituted Postsynaptic Density as a Molecular Platform for Understanding Synapse Formation and Plasticity}},
    year = {2018},
    journal = {Cell},
    author = {Zeng, Menglong and Chen, Xudong and Guan, Dongshi and Xu, Jia and Wu, Haowei and Tong, Penger and Zhang, Mingjie},
    number = {5},
    pages = {1172--1187},
    volume = {174},
    publisher = {Elsevier Inc.},
    url = {https://doi.org/10.1016/j.cell.2018.06.047},
    doi = {10.1016/j.cell.2018.06.047},
    issn = {10974172},
    pmid = {30078712},
    keywords = {biochemical reconstitution, biomolecular condensates, membraneless organelle, phase separation, postsynaptic density, scaffold proteins, synapse formation, synaptic signaling}
}

@article{Pollard2007RegulationFormins,
    title = {{Regulation of actin filament assembly by Arp2/3 complex and formins}},
    year = {2007},
    journal = {Annual Review of Biophysics and Biomolecular Structure},
    author = {Pollard, Thomas D.},
    pages = {451--477},
    volume = {36},
    doi = {10.1146/annurev.biophys.35.040405.101936},
    issn = {10568700},
    pmid = {17477841},
    keywords = {Cortactin, Profilin, Scar, WASp, WAVE}
}

@article{Al-Bassam2011RegulationCLASP,
    title = {{Regulation of microtubule dynamics by TOG-domain proteins XMAP215/Dis1 and CLASP}},
    year = {2011},
    journal = {Trends in Cell Biology},
    author = {Al-Bassam, Jawdat and Chang, Fred},
    number = {10},
    pages = {604--614},
    volume = {21},
    publisher = {Elsevier Ltd},
    url = {http://dx.doi.org/10.1016/j.tcb.2011.06.007},
    doi = {10.1016/j.tcb.2011.06.007},
    issn = {09628924},
    pmid = {21782439}
}

@article{VanDerSchoot1999RemarksSystems,
    title = {{Remarks on the Interfacial Tension in Colloidal Systems}},
    year = {1999},
    journal = {Journal of Physical Chemistry B},
    author = {Van Der Schoot, Paul},
    number = {42},
    pages = {8804--8808},
    volume = {103},
    doi = {10.1021/jp9918914},
    issn = {10895647}
}

@article{Burke2015Residue-by-ResidueII,
    title = {{Residue-by-Residue View of In Vitro FUS Granules that Bind the C-Terminal Domain of RNA Polymerase II}},
    year = {2015},
    journal = {Molecular Cell},
    author = {Burke, Kathleen A. and Janke, Abigail M. and Rhine, Christy L. and Fawzi, Nicolas L.},
    number = {2},
    pages = {231--241},
    volume = {60},
    publisher = {Elsevier Inc.},
    url = {http://dx.doi.org/10.1016/j.molcel.2015.09.006},
    doi = {10.1016/j.molcel.2015.09.006},
    issn = {10974164},
    pmid = {26455390}
}

@article{Mickey1995RigidityAgents,
    title = {{Rigidity of microtubules is increased by stabilizing agents}},
    year = {1995},
    journal = {Journal of Cell Biology},
    author = {Mickey, Brian and Howard, Jonathon},
    number = {4},
    pages = {909--917},
    volume = {130},
    doi = {10.1083/jcb.130.4.909},
    issn = {00219525},
    pmid = {7642706}
}

@article{Zhang2015RNATransitions,
    title = {{RNA Controls PolyQ Protein Phase Transitions}},
    year = {2015},
    journal = {Molecular Cell},
    author = {Zhang, Huaiying and Elbaum-Garfinkle, Shana and Langdon, Erin M. and Taylor, Nicole and Occhipinti, Patricia and Bridges, Andrew A. and Brangwynne, Clifford P. and Gladfelter, Amy S.},
    number = {2},
    pages = {220--230},
    volume = {60},
    publisher = {Elsevier Inc.},
    url = {http://dx.doi.org/10.1016/j.molcel.2015.09.017},
    doi = {10.1016/j.molcel.2015.09.017},
    issn = {10974164},
    pmid = {26474065}
}

@article{Zhang2017RNACoacervates,
    title = {{RNA Stores Tau Reversibly in Complex Coacervates}},
    year = {2017},
    journal = {PLoS Biology},
    author = {Zhang, Xuemei and Lin, Yanxian and Eschmann, Neil A. and Zhou, Hongjun and Rauch, Jennifer and Hernandez, Israel and Guzman, Elmer and Kosik, Kenneth S. and Han, Songi},
    number = {7},
    pages = {1--28},
    volume = {15},
    isbn = {1111111111},
    doi = {10.1101/111245},
    issn = {1544-9173},
    keywords = {Biochemistry, Biology, Biophysics, Coacervate, Fibril, Genetics, Nucleic acid, Phase (matter), Population, Protein dynamics, RNA, Tau protein}
}

@article{Harrison2017RNA-bindingDisease,
    title = {{RNA-binding proteins with prion-like domains in health and disease}},
    year = {2017},
    journal = {Biochemical Journal},
    author = {Harrison, Alice Ford and Shorter, James},
    number = {8},
    pages = {1417--1438},
    volume = {474},
    doi = {10.1042/BCJ20160499},
    issn = {14708728},
    pmid = {28389532}
}

@article{Hyman1992RoleGMPCPP,
    title = {{Role of GTP hydrolysis in microtubule dynamics: Information from a slowly hydrolyzable analogue, GMPCPP}},
    year = {1992},
    journal = {Molecular Biology of the Cell},
    author = {Hyman, A. A. and Salser, S. and Drechsel, D. N. and Unwin, N. and Mitchison, T. J.},
    number = {10},
    pages = {1155--1167},
    volume = {3},
    doi = {10.1091/mbc.3.10.1155},
    issn = {10591524},
    pmid = {1421572}
}

@article{Maccioni1995RoleAssembly,
    title = {{Role of microtubule-associated proteins in the control of microtubule assembly}},
    year = {1995},
    journal = {Physiological Reviews},
    author = {Maccioni, Ricardo B. and Cambiazo, Verónica},
    number = {4},
    pages = {835--864},
    volume = {75},
    doi = {10.1152/physrev.1995.75.4.835},
    issn = {00319333},
    pmid = {7480164}
}

@article{Sahli2019RoleSeparation,
    title = {{Role of protein conformation and weak interactions on {$\gamma$}-gliadin liquid-liquid phase separation}},
    year = {2019},
    journal = {Scientific Reports},
    author = {Sahli, Line and Renard, Denis and Sol{\'{e}}-Jamault, Véronique and Giuliani, Alexandre and Boire, Adeline},
    number = {1},
    pages = {1--13},
    volume = {9},
    isbn = {4159801949745},
    doi = {10.1038/s41598-019-49745-2},
    issn = {20452322},
    pmid = {31527735}
}

@article{Jeon2018Salt-dependentLiquid,
    title = {{Salt-dependent properties of a coacervate-like, self-assembled DNA liquid}},
    year = {2018},
    journal = {Soft Matter},
    author = {Jeon, Byoung Jin and Nguyen, Dan T. and Abraham, Gabrielle R. and Conrad, Nathaniel and Fygenson, Deborah K. and Saleh, Omar A.},
    number = {34},
    pages = {7009--7015},
    volume = {14},
    publisher = {Royal Society of Chemistry},
    doi = {10.1039/c8sm01085d},
    issn = {17446848},
    pmid = {30109341}
}

@article{Tortora2010Self-assemblyAdditives,
    title = {{Self-assembly, condensation, and order in aqueous lyotropic chromonic liquid crystals crowded with additives}},
    year = {2010},
    journal = {Soft Matter},
    author = {Tortora, Luana and Park, Heung Shik and Kang, Shin Woong and Savaryn, Victoria and Hong, Seung Ho and Kaznatcheev, Konstantine and Finotello, Daniele and Sprunt, Samuel and Kumar, Satyendra and Lavrentovich, Oleg D.},
    number = {17},
    pages = {4157--4167},
    volume = {6},
    doi = {10.1039/c0sm00065e},
    issn = {1744683X}
}

@article{Mitrea2018Self-interactionSeparation,
    title = {{Self-interaction of NPM1 modulates multiple mechanisms of liquid-liquid phase separation}},
    year = {2018},
    journal = {Nature Communications},
    author = {Mitrea, Diana M. and Cika, Jaclyn A. and Stanley, Christopher B. and Nourse, Amanda and Onuchic, Paulo L. and Banerjee, Priya R. and Phillips, Aaron H. and Park, Cheon Gil and Deniz, Ashok A. and Kriwacki, Richard W.},
    number = {1},
    pages = {1--13},
    volume = {9},
    publisher = {Springer US},
    url = {http://dx.doi.org/10.1038/s41467-018-03255-3},
    doi = {10.1038/s41467-018-03255-3},
    issn = {20411723},
    pmid = {29483575}
}

@article{Schweisguth2019Self-OrganizationFormation,
    title = {{Self-Organization in Pattern Formation}},
    year = {2019},
    journal = {Developmental Cell},
    author = {Schweisguth, François and Corson, Francis},
    number = {5},
    pages = {659--677},
    volume = {49},
    doi = {10.1016/j.devcel.2019.05.019},
    issn = {18781551},
    pmid = {31163171},
    keywords = {Turing, cell fate, mathematical modeling, patterning, self-organization}
}

@article{Mitchison2021Self-OrganizationUnits,
    title = {{Self-Organization of Cellular Units}},
    year = {2021},
    journal = {Annual Review of Cell and Developmental Biology},
    author = {Mitchison, Timothy J. and Field, Christine M.},
    pages = {23--41},
    volume = {37},
    doi = {10.1146/annurev-cellbio-120319-025356},
    issn = {15308995},
    pmid = {34186005},
    keywords = {centrosome, cytoskeleton, microtubules, nucleation, self-organization, syncytium}
}

@article{Nedelec1997Self-organizationMotors,
    title = {{Self-organization of microtubules and motors}},
    year = {1997},
    journal = {Nature},
    author = {N{\'{e}}d{\'{e}}lec, F. J. and Surrey, T. and Maggs, A. C. and Leibler, S.},
    number = {6648},
    pages = {305--308},
    volume = {389},
    doi = {10.1038/38532},
    issn = {00280836}
}

@article{Hannabuss2019Self-OrganizationBundles,
    title = {{Self-Organization of Minimal Anaphase Spindle Midzone Bundles}},
    year = {2019},
    journal = {Current Biology},
    author = {Hannabuss, Jonathon and Lera-Ramirez, Manuel and Cade, Nicholas I. and Fourniol, Franck J. and N{\'{e}}d{\'{e}}lec, François and Surrey, Thomas},
    number = {13},
    pages = {2120--2130},
    volume = {29},
    doi = {10.1016/j.cub.2019.05.049},
    issn = {09609822},
    keywords = {Cytosim, anaphase, computer simulation, in vitro reconstitution, kinesin, microtubule, mitotic spindle, motor protein, self-organization, spindle midzone}
}

@article{Mitchison1992Self-organizationCytoskeleton.,
    title = {{Self-organization of polymer-motor systems in the cytoskeleton.}},
    year = {1992},
    journal = {Philosophical transactions of the Royal Society of London. Series B, Biological sciences},
    author = {Mitchison, T. J.},
    number = {1276},
    pages = {99--106},
    volume = {336},
    doi = {10.1098/rstb.1992.0049},
    issn = {09628436},
    pmid = {1351302}
}

@article{Edozie2019Self-organizationStructures,
    title = {{Self-organization of spindle-like microtubule structures}},
    year = {2019},
    journal = {Soft Matter},
    author = {Edozie, Bianca and Sahu, Sumon and Pitta, Miranda and Englert, Anthony and Do Rosario, Carline Fermino and Ross, Jennifer L.},
    number = {24},
    pages = {4797--4807},
    volume = {15},
    doi = {10.1039/c8sm01835a},
    issn = {17446848}
}

@article{Weirich2019Self-organizingDroplets,
    title = {{Self-organizing motors divide active liquid droplets}},
    year = {2019},
    journal = {Proceedings of the National Academy of Sciences of the United States of America},
    author = {Weirich, Kimberly L. and Dasbiswas, Kinjal and Witten, Thomas A. and Vaikuntanathan, Suriyanarayanan and Gardel, Margaret L.},
    number = {23},
    pages = {11125--11130},
    volume = {166},
    doi = {10.1073/pnas.1814854116},
    issn = {10916490},
    keywords = {Active matter, Actomyosin, Liquid crystal, Spindle, Tactoids}
}

@article{Sellier2011Self-propellingHal-00533096,
    title = {{Self-propelling , coalescing droplets To cite this version : HAL Id : hal-00533096}},
    year = {2011},
    author = {Sellier, Mathieu and Nock, Volker and Verdier, Claude and Sellier, Mathieu and Nock, Volker and Self-propelling, Claude Verdier},
    pages = {462--468}
}

@article{Pak2016SequenceProtein,
    title = {{Sequence Determinants of Intracellular Phase Separation by Complex Coacervation of a Disordered Protein}},
    year = {2016},
    journal = {Molecular Cell},
    author = {Pak, Chi W. and Kosno, Martyna and Holehouse, Alex S. and Padrick, Shae B. and Mittal, Anuradha and Ali, Rustam and Yunus, Ali A. and Liu, David R. and Pappu, Rohit V. and Rosen, Michael K.},
    number = {1},
    pages = {72--85},
    volume = {63},
    publisher = {Elsevier Inc.},
    url = {http://dx.doi.org/10.1016/j.molcel.2016.05.042},
    doi = {10.1016/j.molcel.2016.05.042},
    issn = {10974164},
    pmid = {27392146}
}

@article{Sato2020Sequence-basedDroplets,
    title = {{Sequence-based engineering of dynamic functions of micrometer-sized DNA droplets}},
    year = {2020},
    journal = {Science Advances},
    author = {Sato, Yusuke and Sakamoto, Tetsuro and Takinoue, Masahiro},
    number = {23},
    pages = {1--12},
    volume = {6},
    doi = {10.1126/sciadv.aba3471},
    issn = {23752548},
    pmid = {32537507}
}

@article{Prinsen2003ShapeTactoids,
    title = {{Shape and director-field transformation of tactoids}},
    year = {2003},
    journal = {Physical Review E - Statistical Physics, Plasmas, Fluids, and Related Interdisciplinary Topics},
    author = {Prinsen, Peter and van der Schoot, Paul},
    number = {2},
    pages = {11},
    volume = {68},
    doi = {10.1103/PhysRevE.68.021701},
    issn = {1063651X}
}

@article{Bhatia2020SimpleNecks,
    title = {{Simple sugars shape giant vesicles into multispheres with many membrane necks}},
    year = {2020},
    journal = {Soft Matter},
    author = {Bhatia, Tripta and Christ, Simon and Steink{\"{u}}hler, Jan and Dimova, Rumiana and Lipowsky, Reinhard},
    number = {5},
    pages = {1246--1258},
    volume = {16},
    doi = {10.1039/c9sm01890e},
    issn = {17446848},
    pmid = {31912078}
}

@article{Kang2012SimplifiedData,
    title = {{Simplified equation to extract diffusion coefficients from confocal FRAP data}},
    year = {2012},
    journal = {Traffic},
    author = {Kang, Minchul and Day, Charles A. and Kenworthy, Anne K. and DiBenedetto, Emmanuele},
    number = {12},
    pages = {1589--1600},
    volume = {13},
    doi = {10.1111/tra.12008},
    issn = {13989219},
    pmid = {22984916},
    keywords = {Confocal laser scanning microscope, Diffusion coefficient, FRAP, Fluorescence microscopy, Half time of recovery}
}

@article{Gramlich2017SingleDefects,
    title = {{Single molecule investigation of kinesin-1 motility using engineered microtubule defects}},
    year = {2017},
    journal = {Scientific Reports},
    author = {Gramlich, Michael W. and Conway, Leslie and Liang, Winnie H. and Labastide, Joelle A. and King, Stephen J. and Xu, Jing and Ross, Jennifer L.},
    pages = {1--12},
    volume = {7},
    publisher = {Nature Publishing Group},
    doi = {10.1038/srep44290},
    issn = {20452322},
    pmid = {28287156}
}

@article{Tulin2012Single-moleculeBundling,
    title = {{Single-molecule analysis of the microtubule cross-linking protein MAP65-1 reveals a molecular mechanism for contact-angle-dependent microtubule bundling}},
    year = {2012},
    journal = {Biophysical Journal},
    author = {Tulin, Amanda and McClerklin, Sheri and Huang, Yue and Dixit, Ram},
    number = {4},
    pages = {802--809},
    volume = {102},
    publisher = {Biophysical Society},
    url = {http://dx.doi.org/10.1016/j.bpj.2012.01.008},
    doi = {10.1016/j.bpj.2012.01.008},
    issn = {00063495}
}

@article{Garrote1995Single-particleDeformation,
    title = {{Single-particle calculations in an axially deformed Woods-Saxon potential with Cassinian ovals parametrization of the shape deformation}},
    year = {1995},
    journal = {Computer Physics Communications},
    author = {Garrote, E. and Capote, R. and Pedrosa, R.},
    number = {2-3},
    pages = {267--276},
    volume = {92},
    doi = {10.1016/0010-4655(95)00117-2},
    issn = {00104655},
    keywords = {Cassinian ovals, Coulomb potential, Deformed harmonic oscillator, Diagonalization method, Independent-particle model, Liquid-drop model, Nuclear deformation, Nuclear energy levels, Quadrupole moments, Schr{\"{o}}dinger equation, Spin-orbit coupling, Unbound states, Wave functions, Woods-Saxon potential}
}

@article{Bagnani2019Six-foldPhases,
    title = {{Six-fold director field configuration in amyloid nematic and cholesteric phases}},
    year = {2019},
    journal = {Scientific Reports},
    author = {Bagnani, Massimo and Azzari, Paride and Assenza, Salvatore and Mezzenga, Raffaele},
    number = {1},
    pages = {1--9},
    volume = {9},
    publisher = {Springer US},
    url = {http://dx.doi.org/10.1038/s41598-019-48996-3},
    doi = {10.1038/s41598-019-48996-3},
    issn = {20452322},
    pmid = {31477753}
}

@article{Ward2015SolidFilaments,
    title = {{Solid friction between soft filaments}},
    year = {2015},
    journal = {Nature Materials},
    author = {Ward, Andrew and Hilitski, Feodor and Schwenger, Walter and Welch, David and Lau, A. W.C. and Vitelli, Vincenzo and Mahadevan, L and Dogic, Zvonimir},
    number = {6},
    pages = {583--588},
    volume = {14},
    doi = {10.1038/nmat4222},
    issn = {14764660}
}

@article{HerringConyers1951SomeSurfaces,
    title = {{Some Theorems on the Free Energies of Crystal Surfaces}},
    year = {1951},
    journal = {Physical Review},
    author = {{Herring Conyers}},
    number = {1},
    pages = {87--93},
    volume = {82}
}

@article{Shin2017SpatiotemporalOptoDroplets,
    title = {{Spatiotemporal Control of Intracellular Phase Transitions Using Light-Activated optoDroplets}},
    year = {2017},
    journal = {Cell},
    author = {Shin, Yongdae and Berry, Joel and Pannucci, Nicole and Haataja, Mikko P. and Toettcher, Jared E. and Brangwynne, Clifford P.},
    number = {1-2},
    pages = {159--171},
    volume = {168},
    publisher = {Elsevier},
    url = {http://dx.doi.org/10.1016/j.cell.2016.11.054},
    doi = {10.1016/j.cell.2016.11.054},
    issn = {10974172},
    pmid = {28041848},
    keywords = {RNA binding protein, aggregation, fluisomes, gelation, intracellular condensates, intrinsically disordered protein, liquid-liquid phase separation, membraneless organelles, optogenetics, ribonucleoprotein bodies}
}

@article{Zhu2006SpatiotemporalCells,
    title = {{Spatiotemporal control of spindle midzone formation by PRC1 in human cells}},
    year = {2006},
    journal = {Proceedings of the National Academy of Sciences of the United States of America},
    author = {Zhu, Changjun and Lau, Eric and Schwarzenbacher, Robert and Bossy-Wetzel, Ella and Jiang, Wei},
    number = {16},
    pages = {6196--6201},
    volume = {103},
    doi = {10.1073/pnas.0506926103},
    issn = {00278424},
    keywords = {Cdk phosphorylation, Microtubule bundling, Microtubule-associated proteins, Mitosis/cytokinesis}
}

@article{Suozzi2012Spectraplakins:Dynamics,
    title = {{Spectraplakins: Master orchestrators of cytoskeletal dynamics}},
    year = {2012},
    journal = {Journal of Cell Biology},
    author = {Suozzi, Kathleen C. and Wu, Xiaoyang and Fuchs, Elaine},
    number = {4},
    pages = {465--475},
    volume = {197},
    doi = {10.1083/jcb.201112034},
    issn = {00219525},
    pmid = {22584905}
}

@article{Sanchez2012SpontaneousMatter,
    title = {{Spontaneous motion in hierarchically assembled active matter}},
    year = {2012},
    journal = {Nature},
    author = {Sanchez, Tim and Chen, Daniel T.N. and Decamp, Stephen J. and Heymann, Michael and Dogic, Zvonimir},
    number = {7424},
    pages = {431--434},
    volume = {491},
    publisher = {Nature Publishing Group},
    url = {http://dx.doi.org/10.1038/nature11591},
    doi = {10.1038/nature11591},
    issn = {00280836}
}

@article{Parameters2020SSParameters,
    title = {{SS symmetry Two Parameters}},
    year = {2020},
    author = {Parameters, Two},
    isbn = {2016211261},
    keywords = {b-spline, de casteljau-type algorithm, non-uniform, optimal normalized totally positive, quasi-cubic rational bernstein-b {\'{e}}, system, triangular domain, zier system}
}

@article{Rickman2017Steady-stateMaturation,
    title = {{Steady-state EB cap size fluctuations are determined by stochastic microtubule growth and maturation}},
    year = {2017},
    journal = {Proceedings of the National Academy of Sciences of the United States of America},
    author = {Rickman, Jamie and Duellberg, Christian and Cade, Nicholas I. and Griffin, Lewis D. and Surrey, Thomas},
    number = {13},
    pages = {3427--3432},
    volume = {114},
    doi = {10.1073/pnas.1620274114},
    issn = {10916490},
    pmid = {28280102},
    keywords = {Biochemical Network, Dynamic Instability, EB1, GTP cap, Microtubules}
}

@article{Li2013StressPathogenesis,
    title = {{Stress granules as crucibles of ALS pathogenesis}},
    year = {2013},
    journal = {Journal of Cell Biology},
    author = {Li, Yun R. and King, Oliver D. and Shorter, James and Gitler, Aaron D.},
    number = {3},
    pages = {361--372},
    volume = {201},
    doi = {10.1083/jcb.201302044},
    issn = {00219525},
    pmid = {23629963}
}

@article{Riback2017Stress-TriggeredResponse,
    title = {{Stress-Triggered Phase Separation Is an Adaptive, Evolutionarily Tuned Response}},
    year = {2017},
    journal = {Cell},
    author = {Riback, Joshua A. and Katanski, Christopher D. and Kear-Scott, Jamie L. and Pilipenko, Evgeny V. and Rojek, Alexandra E. and Sosnick, Tobin R. and Drummond, D. Allan},
    number = {6},
    pages = {1028--1040},
    volume = {168},
    publisher = {Elsevier},
    url = {http://dx.doi.org/10.1016/j.cell.2017.02.027},
    doi = {10.1016/j.cell.2017.02.027},
    issn = {10974172},
    pmid = {28283059},
    keywords = {RNA-binding protein, energy depletion, heat shock, intrinsically disordered protein, low-complexity region, membraneless organelle, pH, poly(A)-binding protein, quinary structure, stress granules}
}

@article{Manning2008StructuralProteins,
    title = {{Structural and regulatory roles of nonmotor spindle proteins}},
    year = {2008},
    journal = {Current Opinion in Cell Biology},
    author = {Manning, Amity L. and Compton, Duane A.},
    number = {1},
    pages = {101--106},
    volume = {20},
    doi = {10.1016/j.ceb.2007.11.004},
    issn = {09550674}
}

@article{Kovalchuk2018StudyVelocimetry,
    title = {{Study of drop coalescence and mixing in microchannel using Ghost Particle Velocimetry}},
    year = {2018},
    journal = {Chemical Engineering Research and Design},
    author = {Kovalchuk, N. M. and Chowdhury, J. and Schofield, Z. and Vigolo, D. and Simmons, M. J.H.},
    pages = {881--889},
    volume = {132},
    publisher = {Institution of Chemical Engineers},
    url = {https://doi.org/10.1016/j.cherd.2018.01.034},
    doi = {10.1016/j.cherd.2018.01.034},
    issn = {02638762},
    keywords = {Coalescence kinetics, Flow patterns, Ghost Particle Velocimetry, Microfluidics, Surfactant}
}

@book{Dixit2010StudyingMicroscopy,
    title = {{Studying plus-end tracking at single molecule resolution using TIRF microscopy}},
    year = {2010},
    booktitle = {Methods in Cell Biology},
    author = {Dixit, Ram and Ross, Jennifer L.},
    edition = {First edit},
    number = {C},
    pages = {543--554},
    volume = {95},
    publisher = {Elsevier},
    url = {http://dx.doi.org/10.1016/S0091-679X(10)95027-9},
    isbn = {9780123748157},
    doi = {10.1016/S0091-679X(10)95027-9},
    issn = {0091679X}
}

@article{Prabhune2016Sulfo-SMCCVitro,
    title = {{Sulfo-SMCC prevents annealing of taxol-stabilized microtubules in vitro}},
    year = {2016},
    journal = {PLoS ONE},
    author = {Prabhune, Meenakshi and Von Roden, Kerstin and Rehfeldt, Florian and Schmidt, Christoph F.},
    number = {8},
    pages = {1--10},
    volume = {11},
    doi = {10.1371/journal.pone.0161623},
    issn = {19326203}
}

@article{OriolaSupplementaryInstability,
    title = {{Supplementary Information for Active forces shape the metaphase spindle through a mechanical instability}},
    author = {Oriola, David and J{\"{u}}licher, Frank and Brugu{\'{e}}s, Jan and J{\"{u}}licher, Frank and Brugu{\'{e}}s, Jan and Oriola, David and J{\"{u}}licher, Frank and Brugu{\'{e}}s, Jan},
    pages = {1--12},
    doi = {10.1073/pnas.2002446117}
}

@article{LibrarySupplementaryDirected,
    title = {{Supplementary Methods Design and Construction of Computationally Directed}},
    author = {Library, Computationally Directed and Unit, Rosetta Energy and Rosetta-, The and Dna, Template and Glycosylase, Uracil D N A and Iii, Exonuclease},
    volume = {2}
}

@article{Dogic2003SurfaceRods,
    title = {{Surface freezing and a two-step pathway of the isotropic-smectic phase transition in colloidal rods}},
    year = {2003},
    journal = {Physical Review Letters},
    author = {Dogic, Zvonimir},
    number = {16},
    pages = {1--5},
    volume = {91},
    doi = {10.1103/PhysRevLett.91.165701},
    issn = {10797114},
    pmid = {14611416},
    arxivId = {cond-mat/0308556}
}

@article{McDonald2001SurfaceInterface,
    title = {{Surface tension of the isotropic-nematic interface}},
    year = {2001},
    journal = {Physical Review E - Statistical, Nonlinear, and Soft Matter Physics},
    author = {McDonald, Andrew J. and Allen, Michael P. and Schmid, Friederike},
    number = {1 I},
    pages = {0107011--0107014},
    volume = {63},
    doi = {10.1103/PhysRevE.63.010701},
    issn = {15393755},
    arxivId = {arXiv:cond-mat/0008056v2},
    archivePrefix = {arXiv},
    eprint = {0008056v2},
    primaryClass = {cond-mat}
}

@article{Needleman2004SynchrotronInteractions,
    title = {{Synchrotron X-ray diffraction study of microtubules buckling and bundling under osmotic stress: A probe of interprotofilament interactions}},
    year = {2004},
    journal = {Physical Review Letters},
    author = {Needleman, Daniel J. and Ojeda-Lopez, Miguel A. and Raviv, Uri and Ewert, Kai and Jones, Jayna B. and Miller, Herbert P. and Wilson, Leslie and Safinya, Cyrus R.},
    number = {19},
    pages = {1--4},
    volume = {93},
    doi = {10.1103/PhysRevLett.93.198104},
    issn = {00319007}
}

@article{Li2018TARResidues,
    title = {{TAR DNA-binding protein 43 (TDP-43) liquid-liquid phase separation is mediated by just a few aromatic residues}},
    year = {2018},
    journal = {Journal of Biological Chemistry},
    author = {Li, Hao Ru and Chiang, Wan Chin and Chou, Po Chun and Wang, Won Jing and Huang, Jie rong},
    number = {16},
    pages = {6090--6098},
    volume = {293},
    publisher = {{\^{A}}{\textcopyright} THE AUTHORS. Currently published by Elsevier Inc; originally published by American Society for Biochemistry and Molecular Biology.},
    url = {http://dx.doi.org/10.1074/jbc.AC117.001037},
    isbn = {8862282672},
    doi = {10.1074/jbc.AC117.001037},
    issn = {1083351X},
    pmid = {29511089},
    keywords = {TAR DNA-binding protein 43 (TDP-43) (TARDBP), amyotrophic lateral sclerosis (ALS) (Lou Gehrig di, intrinsically disordered protein, liquid-liquid phase separation, nuclear magnetic resonance (NMR), protein folding, protein self-assembly}
}

@article{Dye1993Taxol-inducedTau,
    title = {{Taxol-induced flexibility of microtubules and its reversal by MAP-2 and Tau}},
    year = {1993},
    journal = {Journal of Biological Chemistry},
    author = {Dye, R. B. and Fink, S. P. and Williams, R. C.},
    number = {10},
    pages = {6847--6850},
    volume = {268},
    publisher = {{\^{A}}{\textcopyright} 1993 ASBMB. Currently published by Elsevier Inc; originally published by American Society for Biochemistry and Molecular Biology.},
    url = {http://dx.doi.org/10.1016/S0021-9258(18)53113-6},
    doi = {10.1016/s0021-9258(18)53113-6},
    issn = {00219258},
    pmid = {8096507}
}

@article{Su2016Tcell,
    title = {{Tcell}},
    year = {2016},
    journal = {Science},
    author = {Su, Xiaolei and Ditlev, Jonathon A and Hui, Enfu and Xing, Wenmin and Banjade, Sudeep},
    number = {6285},
    pages = {595--599},
    volume = {352},
    doi = {10.1126/science.aad9964.Phase}
}

@article{Mallik2013TeamworkMotors,
    title = {{Teamwork in microtubule motors}},
    year = {2013},
    journal = {Trends in Cell Biology},
    author = {Mallik, Roop and Rai, Arpan K. and Barak, Pradeep and Rai, Ashim and Kunwar, Ambarish},
    number = {11},
    pages = {575--582},
    volume = {23},
    publisher = {Elsevier Ltd},
    url = {http://dx.doi.org/10.1016/j.tcb.2013.06.003},
    doi = {10.1016/j.tcb.2013.06.003},
    issn = {09628924},
    pmid = {23877011},
    keywords = {Cooperative forces inside cells, Dynein, Dynein gear, In vivo optical trapping, Kinesin, Organelle transport}
}

@article{VanBijnen2012TextureCrystals,
    title = {{Texture and shape of two-dimensional domains of nematic liquid crystals}},
    year = {2012},
    journal = {Physical Review E - Statistical, Nonlinear, and Soft Matter Physics},
    author = {Van Bijnen, R. M.W. and Otten, R. H.J. and Van Der Schoot, P.},
    number = {5},
    pages = {1--12},
    volume = {86},
    doi = {10.1103/PhysRevE.86.051703},
    issn = {15393755}
}

@article{Bassereau2018TheRoadmap,
    title = {{The 2018 biomembrane curvature and remodeling roadmap}},
    year = {2018},
    journal = {Journal of Physics D: Applied Physics},
    author = {Bassereau, Patricia and Jin, Rui and Baumgart, Tobias and Deserno, Markus and Dimova, Rumiana and Frolov, Vadim A. and Bashkirov, Pavel V. and Grubm{\"{u}}ller, Helmut and Jahn, Reinhard and Risselada, H. Jelger and Johannes, Ludger and Kozlov, Michael M. and Lipowsky, Reinhard and Pucadyil, Thomas J. and Zeno, Wade F. and Stachowiak, Jeanne C. and Stamou, Dimitrios and Breuer, Artú and Lauritsen, Line and Simon, Camille and Sykes, Cécile and Voth, Gregory A. and Weikl, Thomas R.},
    number = {34},
    volume = {51},
    doi = {10.1088/1361-6463/aacb98},
    issn = {13616463},
    keywords = {biomembrane, curvature, remodeling}
}

@article{Chan1999TheMicrotubules,
    title = {{The 65-kDa carrot microtubule-associated protein forms regularly arranged filamentous cross-bridges between microtubules}},
    year = {1999},
    journal = {Proceedings of the National Academy of Sciences of the United States of America},
    author = {Chan, Jordi and Jensen, Cynthia G. and Jensen, Lawrence C.W. and Bush, Max and Lloyd, Clive W.},
    number = {26},
    pages = {14931--14936},
    volume = {96},
    doi = {10.1073/pnas.96.26.14931},
    issn = {00278424}
}

@article{Svitkina2018TheMotility,
    title = {{The actin cytoskeleton and actin-based motility}},
    year = {2018},
    journal = {Cold Spring Harbor Perspectives in Biology},
    author = {Svitkina, Tatyana},
    number = {1},
    pages = {1--21},
    volume = {10},
    doi = {10.1101/cshperspect.a018267},
    issn = {19430264},
    pmid = {29295889}
}

@article{Smertenko2004TheActivity,
    title = {{The arabidopsis microtubule-associated protein AtMAP65-1: Molecular analysis of its microtubule bundling activity}},
    year = {2004},
    journal = {Plant Cell},
    author = {Smertenko, Andrei P. and Chang, Hsin Yu and Wagner, Vera and Kaloriti, Despina and Fenyk, Stepan and Sonobe, Seiji and Lloyd, Clive and Hauser, Marie Theres and Hussey, Patrick J.},
    number = {8},
    pages = {2035--2047},
    volume = {16},
    doi = {10.1105/tpc.104.023937},
    issn = {10404651},
    pmid = {15273298}
}

@article{Bayley1985TheProteins,
    title = {{The assembly of microtubule protein in vitro. The kinetic role of microtubule elongation of oligomeric fragments containing microtubule-associated proteins}},
    year = {1985},
    journal = {Biochemical Journal},
    author = {Bayley, P. M. and Butler, F. M.M. and Clark, D. C. and Manser, E. J. and Martin, S. R.},
    number = {2},
    pages = {439--455},
    volume = {227},
    doi = {10.1042/bj2270439},
    issn = {02646021},
    pmid = {4004773}
}

@article{Li2007TheDimer,
    title = {{The AtMAP65-1 Cross-Bridge between Microtubules is Formed by One Dimer}},
    year = {2007},
    journal = {Plant and Cell Physiology},
    author = {Li, Hua and Mao, Tonglin and Zhang, Ziding and Yuan, Ming},
    number = {6},
    pages = {866--874},
    volume = {48},
    doi = {10.1093/pcp/pcm059},
    issn = {00320781},
    keywords = {Arabidopsis thaliana, AtMAP65-1, Bundles, Cross-bridge, Microtubules}
}

@article{Woodruff2017TheTubulin,
    title = {{The Centrosome Is a Selective Condensate that Nucleates Microtubules by Concentrating Tubulin}},
    year = {2017},
    journal = {Cell},
    author = {Woodruff, Jeffrey B. and Ferreira Gomes, Beatriz and Widlund, Per O. and Mahamid, Julia and Honigmann, Alf and Hyman, Anthony A.},
    number = {6},
    pages = {1066--1077},
    volume = {169},
    publisher = {Elsevier Inc.},
    url = {http://dx.doi.org/10.1016/j.cell.2017.05.028},
    doi = {10.1016/j.cell.2017.05.028},
    issn = {10974172},
    pmid = {28575670},
    keywords = {Centrosome, Polo Kinase, SPD-5, TPX2, XMAP215, microtubule-organizing center, pericentriolar material, phase separation, scaffold}
}

@article{Misteli2001TheArchitecture,
    title = {{The concept of self-organization in cellular architecture}},
    year = {2001},
    journal = {Journal of Cell Biology},
    author = {Misteli, Tom},
    number = {2},
    pages = {181--185},
    volume = {155},
    doi = {10.1083/jcb.200108110},
    issn = {00219525},
    pmid = {11604416},
    keywords = {Cytoskeleton, Dynamics, Golgi complex, Nucleus, Self-organization}
}

@article{Marenduzzo2006TheOrganization,
    title = {{The depletion attraction: An underappreciated force driving cellular organization}},
    year = {2006},
    journal = {Journal of Cell Biology},
    author = {Marenduzzo, Davide and Finan, Kieran and Cook, Peter R.},
    number = {5},
    pages = {681--686},
    volume = {175},
    doi = {10.1083/jcb.200609066},
    issn = {00219525},
    pmid = {17145959}
}

@article{Elbaum-Garfinkle2015TheDynamics,
    title = {{The disordered P granule protein LAF-1 drives phase separation into droplets with tunable viscosity and dynamics}},
    year = {2015},
    journal = {Proceedings of the National Academy of Sciences of the United States of America},
    author = {Elbaum-Garfinkle, Shana and Kim, Younghoon and Szczepaniak, Krzysztof and Chen, Carlos Chih Hsiung and Eckmann, Christian R. and Myong, Sua and Brangwynne, Clifford P.},
    number = {23},
    pages = {7189--7194},
    volume = {112},
    doi = {10.1073/pnas.1504822112},
    issn = {10916490},
    pmid = {26015579},
    keywords = {Intracellular phase transition, Intrinsically disordered proteins, Liquid droplets, RNA granules}
}

@article{Onsager1949TheParticles,
    title = {{the Effects of Shape on the Interaction of Colloidal Particles}},
    year = {1949},
    journal = {Annals of the New York Academy of Sciences},
    author = {Onsager, Lars},
    number = {4},
    pages = {627--659},
    volume = {51},
    doi = {10.1111/j.1749-6632.1949.tb27296.x},
    issn = {17496632}
}

@article{Bartolini2008TheActivity,
    title = {{The formin mDia2 stabilizes microtubules independently of its actin nucleation activity}},
    year = {2008},
    journal = {Journal of Cell Biology},
    author = {Bartolini, Francesca and Moseley, James B. and Schmoranzer, Jan and Cassimeris, Lynne and Goode, Bruce L. and Gundersen, Gregg G.},
    number = {3},
    pages = {523--536},
    volume = {181},
    doi = {10.1083/jcb.200709029},
    issn = {00219525},
    pmid = {18458159}
}

@article{Physical1951TheSurfaces,
    title = {{The growth of crystals and the equilibrium structure of their surfaces}},
    year = {1951},
    journal = {Philosophical Transactions of the Royal Society of London. Series A, Mathematical and Physical Sciences},
    author = {Physical, H H Wills and Communicated, N F},
    number = {866},
    pages = {299--358},
    volume = {243},
    doi = {10.1098/rsta.1951.0006},
    issn = {0080-4614}
}

@article{Kaznacheev2003TheCrystals,
    title = {{The influence of anchoring energy on the prolate shape of tactoids in lyotropic inorganic liquid crystals}},
    year = {2003},
    journal = {Journal of Experimental and Theoretical Physics},
    author = {Kaznacheev, A. V. and Bogdanov, M. M. and Sonin, A. S.},
    number = {6},
    pages = {1159--1167},
    volume = {97},
    doi = {10.1134/1.1641899},
    issn = {10637761}
}

@article{Herzog1978The,
    title = {{The Influence of Dextran and Poly ( ethy1ene glycol )}},
    year = {1978},
    author = {Herzog, Wilhelm and Weber, Klaus},
    pages = {249--254},
    volume = {254}
}

@article{Trivedi2019TheComplex,
    title = {{The inner centromere is a biomolecular condensate scaffolded by the chromosomal passenger complex}},
    year = {2019},
    journal = {Nature Cell Biology},
    author = {Trivedi, Prasad and Palomba, Francesco and Niedzialkowska, Ewa and Digman, Michelle A. and Gratton, Enrico and Stukenberg, P. Todd},
    number = {9},
    pages = {1127--1137},
    volume = {21},
    publisher = {Springer US},
    url = {http://dx.doi.org/10.1038/s41556-019-0376-4},
    doi = {10.1038/s41556-019-0376-4},
    issn = {14764679},
    pmid = {31481798}
}

@article{Hunter2003TheEnds,
    title = {{The kinesin-related protein MCAK is a microtubule depolymerase that forms an ATP-hydrolyzing complex at microtubule ends}},
    year = {2003},
    journal = {Molecular Cell},
    author = {Hunter, Andrew W. and Caplow, Michael and Coy, David L. and Hancock, William O. and Diez, Stefan and Wordeman, Linda and Howard, Jonathon},
    number = {2},
    pages = {445--457},
    volume = {11},
    doi = {10.1016/S1097-2765(03)00049-2},
    issn = {10972765},
    pmid = {12620232}
}

@article{Xiang2015TheNuclei,
    title = {{The LC Domain of hnRNPA2 Adopts Similar Conformations in Hydrogel Polymers, Liquid-like Droplets, and Nuclei}},
    year = {2015},
    journal = {Cell},
    author = {Xiang, Siheng and Kato, Masato and Wu, Leeju C. and Lin, Yi and Ding, Ming and Zhang, Yajie and Yu, Yonghao and McKnight, Steven L.},
    number = {4},
    pages = {829--839},
    volume = {163},
    publisher = {Elsevier Inc.},
    url = {http://dx.doi.org/10.1016/j.cell.2015.10.040},
    doi = {10.1016/j.cell.2015.10.040},
    issn = {10974172},
    pmid = {26544936}
}

@article{Chhabra2007TheStructures,
    title = {{The many faces of actin: matching assembly factors with cellular structures}},
    year = {2007},
    journal = {Nature Cell Biology},
    author = {Chhabra, Ekta Seth and Higgs, Henry N},
    number = {10},
    pages = {1110--1121},
    volume = {9},
    url = {https://doi.org/10.1038/ncb1007-1110},
    doi = {10.1038/ncb1007-1110},
    issn = {1476-4679}
}

@article{Gaska2019TheSliding,
    title = {{The Mitotic Crosslinking Protein PRC1 Acts as a Mechanical Dashpot to Resist Microtubule Sliding}},
    year = {2019},
    journal = {SSRN Electronic Journal},
    author = {Gaska, Ignas and Armstrong, Mason and Alfieri, April and Forth, Scott},
    pages = {1--12},
    publisher = {Elsevier Inc.},
    url = {https://doi.org/10.1016/j.devcel.2020.06.017},
    doi = {10.2139/ssrn.3481313},
    issn = {1534-5807}
}

@article{Novak2018TheBundles,
    title = {{The mitotic spindle is chiral due to torques within microtubule bundles}},
    year = {2018},
    journal = {Nature Communications},
    author = {Novak, Maja and Polak, Bruno and Simuni{\'{c}}, Juraj and Boban, Zvonimir and Kuzmi{\'{c}}, Barbara and Thomae, Andreas W. and Toli{\'{c}}, Iva M. and Pavin, Nenad},
    number = {1},
    volume = {9},
    doi = {10.1038/s41467-018-06005-7},
    issn = {20411723},
    pmid = {30177685}
}

@article{Schuyler2003TheMatrix,
    title = {{The molecular function of Ase1p: Evidence for a MAP-dependent midzone-specific spindle matrix}},
    year = {2003},
    journal = {Journal of Cell Biology},
    author = {Schuyler, Scott C. and Liu, Jenny Y. and Pellman, David},
    number = {4},
    pages = {517--528},
    volume = {160},
    isbn = {6176325757},
    doi = {10.1083/jcb.200210021},
    issn = {00219525},
    pmid = {12591913},
    keywords = {Anaphase, Budding yeast, Microtubule-associated protein, Mitosis, Spindle midzone}
}

@article{Kaznacheev2002TheCrystals,
    title = {{The nature of prolate shape of tactoids in lyotropic inorganic liquid crystals}},
    year = {2002},
    journal = {Journal of Experimental and Theoretical Physics},
    author = {Kaznacheev, A. V. and Bogdanov, M. M. and Taraskin, S. A.},
    number = {1},
    pages = {57--63},
    volume = {95},
    doi = {10.1134/1.1499901},
    issn = {10637761}
}

@article{Cassimeris2002TheDestabilizers,
    title = {{The oncoprotein 18/stathmin family of microtubule destabilizers}},
    year = {2002},
    journal = {Current Opinion in Cell Biology},
    author = {Cassimeris, Lynne},
    number = {1},
    pages = {18--24},
    volume = {14},
    doi = {10.1016/S0955-0674(01)00289-7},
    issn = {09550674},
    pmid = {11792540}
}

@article{Beknal1941TheInvestigation,
    title = {{The Progress of the Investigation}},
    year = {1941},
    author = {Beknal, B Y J D and Fankuchen, A N Y I}
}

@article{Alimohamadi2018TheGeneration,
    title = {{The role of traction in membrane curvature generation}},
    year = {2018},
    journal = {Molecular Biology of the Cell},
    author = {Alimohamadi, H. and Vasan, R. and Hassinger, J. E. and Stachowiak, J. C. and Rangamani, P.},
    number = {16},
    pages = {2024--2035},
    volume = {29},
    doi = {10.1091/mbc.E18-02-0087},
    issn = {19394586},
    pmid = {30044708}
}

@article{Polymenidou2011TheALS,
    title = {{The seeds of neurodegeneration: Prion-like spreading in ALS}},
    year = {2011},
    journal = {Cell},
    author = {Polymenidou, Magdalini and Cleveland, Don W.},
    number = {3},
    pages = {498--508},
    volume = {147},
    publisher = {Elsevier Inc.},
    url = {http://dx.doi.org/10.1016/j.cell.2011.10.011},
    doi = {10.1016/j.cell.2011.10.011},
    issn = {10974172},
    pmid = {22036560}
}

@article{Elting2018TheScales,
    title = {{The Spindle: Integrating Architecture and Mechanics across Scales}},
    year = {2018},
    journal = {Trends in Cell Biology},
    author = {Elting, Mary Williard and Suresh, Pooja and Dumont, Sophie},
    number = {11},
    pages = {896--910},
    volume = {28},
    publisher = {Elsevier Ltd},
    url = {https://doi.org/10.1016/j.tcb.2018.07.003},
    doi = {10.1016/j.tcb.2018.07.003},
    issn = {18793088},
    pmid = {30093097},
    keywords = {architecture, dynamics, material properties, mechanics, self-organization, spindle}
}

@article{Boal2006TheMicrotubules,
    title = {{The stability and functionality of chemically crosslinked microtubules}},
    year = {2006},
    journal = {Small},
    author = {Boal, Andrew K. and Tellez, Hernesto and Rivera, Susan B. and Miller, Nicholas E. and Bachand, George D. and Bunker, Bruce C.},
    number = {6},
    pages = {793--803},
    volume = {2},
    doi = {10.1002/smll.200500381},
    issn = {16136810},
    pmid = {17193124},
    keywords = {Crosslinking, Microtubules, Nanotechnology, Relationships, Structure-property}
}

@article{Verhey2007TheCode,
    title = {{The tubulin code}},
    year = {2007},
    journal = {Cell Cycle},
    author = {Verhey, Kristen J. and Gaertig, Jacek},
    number = {17},
    pages = {2152--2160},
    volume = {6},
    doi = {10.4161/cc.6.17.4633},
    issn = {15514005},
    pmid = {17786050},
    keywords = {Acetylation, Histone code, Microtubule, Polyglutamylation, Posttranslational modification, Tubulin}
}

@article{Janke2020TheFunctions,
    title = {{The tubulin code and its role in controlling microtubule properties and functions}},
    year = {2020},
    journal = {Nature Reviews Molecular Cell Biology},
    author = {Janke, Carsten and Magiera, Maria M.},
    number = {6},
    pages = {307--326},
    volume = {21},
    publisher = {Springer US},
    url = {http://dx.doi.org/10.1038/s41580-020-0214-3},
    isbn = {4158002002143},
    doi = {10.1038/s41580-020-0214-3},
    issn = {14710080},
    pmid = {32107477}
}

@article{Gadadhar2017TheGlance,
    title = {{The tubulin code at a glance}},
    year = {2017},
    journal = {Journal of Cell Science},
    author = {Gadadhar, Sudarshan and Bodakuntla, Satish and Natarajan, Kathiresan and Janke, Carsten},
    number = {8},
    pages = {1347--1353},
    volume = {130},
    doi = {10.1242/jcs.199471},
    issn = {14779137},
    pmid = {28325758},
    keywords = {Detyrosination, Glutamylation, Glycylation, Tubulin code, Tubulin isotypes}
}

@article{Robertson2012TheorySpectroscopy,
    title = {{Theory and practical recommendations for autocorrelation-based image correlation spectroscopy}},
    year = {2012},
    journal = {Journal of Biomedical Optics},
    author = {Robertson, Claire},
    number = {8},
    pages = {080801},
    volume = {17},
    doi = {10.1117/1.jbo.17.8.080801},
    issn = {1083-3668},
    keywords = {18, 20, 2012, 26, accepted for publication jul, autocorrelation, image analysis, image correlation spectroscopy, paper 12398t received jun, published online, revised manuscript received jul}
}

@article{Funami2007ThermalWeights,
    title = {{Thermal aggregation of methylcellulose with different molecular weights}},
    year = {2007},
    journal = {Food Hydrocolloids},
    author = {Funami, Takahiro and Kataoka, Yohei and Hiroe, Mika and Asai, Iwao and Takahashi, Rheo and Nishinari, Katsuyoshi},
    number = {1},
    pages = {46--58},
    volume = {21},
    doi = {10.1016/j.foodhyd.2006.01.008},
    issn = {0268005X},
    keywords = {Aggregation, Light scattering, Methylcellulose, Molecular weight, Rheology}
}

@article{Britto2005Thiol-disulphidePolymerization,
    title = {{Thiol-disulphide interchange in tubulin: Kinetics and the effect on polymerization}},
    year = {2005},
    journal = {Biochemical Journal},
    author = {Britto, P. J. and Knipling, Leslie and McPhie, Peter and Wolff, J.},
    number = {2},
    pages = {549--558},
    volume = {389},
    doi = {10.1042/BJ20042118},
    issn = {02646021},
    pmid = {15743274},
    keywords = {Leaving group, Mixed disulphide, Polymerization, Stop-flow kinetics, Thiol-disulphide interchange, Tubulin}
}

@article{Mackenzie2017TIA1Dynamics,
    title = {{TIA1 Mutations in Amyotrophic Lateral Sclerosis and Frontotemporal Dementia Promote Phase Separation and Alter Stress Granule Dynamics}},
    year = {2017},
    journal = {Neuron},
    author = {Mackenzie, Ian R. and Nicholson, Alexandra M. and Sarkar, Mohona and Messing, James and Purice, Maria D. and Pottier, Cyril and Annu, Kavya and Baker, Matt and Perkerson, Ralph B. and Kurti, Aishe and Matchett, Billie J. and Mittag, Tanja and Temirov, Jamshid and Hsiung, Ging Yuek R. and Krieger, Charles and Murray, Melissa E. and Kato, Masato and Fryer, John D. and Petrucelli, Leonard and Zinman, Lorne and Weintraub, Sandra and Mesulam, Marsel and Keith, Julia and Zivkovic, Sasha A. and Hirsch-Reinshagen, Veronica and Roos, Raymond P. and Z{\"{u}}chner, Stephan and Graff-Radford, Neill R. and Petersen, Ronald C. and Caselli, Richard J. and Wszolek, Zbigniew K. and Finger, Elizabeth and Lippa, Carol and Lacomis, David and Stewart, Heather and Dickson, Dennis W. and Kim, Hong Joo and Rogaeva, Ekaterina and Bigio, Eileen and Boylan, Kevin B. and Taylor, J. Paul and Rademakers, Rosa},
    number = {4},
    pages = {808--816},
    volume = {95},
    doi = {10.1016/j.neuron.2017.07.025},
    issn = {10974199},
    pmid = {28817800},
    keywords = {T cell-restricted intracellular antigen-1, TDP-43, amyotrophic lateral sclerosis, frontotemporal dementia, frontotemporal lobar degeneration, liquid-liquid phase separation, low-complexity domain, membrane-less organelle, stress granules}
}

@article{Akhmanova2009TouchAdhesions,
    title = {{Touch, grasp, deliver and control: Functional cross-talk between microtubules and cell adhesions}},
    year = {2009},
    journal = {Traffic},
    author = {Akhmanova, Anna and Stehbens, Samantha J. and Yap, Alpha S.},
    number = {3},
    pages = {268--274},
    volume = {10},
    doi = {10.1111/j.1600-0854.2008.00869.x},
    issn = {13989219},
    pmid = {19175539},
    keywords = {Adherens junctions, Cadherins, Focal adhesions, Microtubules}
}

@article{Sahu_PRE,
  title = {Crowder and surface effects on self-organization of microtubules},
  author = {Sahu, Sumon and Herbst, Lena and Quinn, Ryan and Ross, Jennifer L.},
  journal = {Phys. Rev. E},
  volume = {103},
  issue = {6},
  pages = {062408},
  numpages = {20},
  year = {2021},
  month = {Jun},
  publisher = {American Physical Society},
  doi = {10.1103/PhysRevE.103.062408},
  url = {https://link.aps.org/doi/10.1103/PhysRevE.103.062408}
}


@article{Lee2013TranscriptionalDisease,
    title = {{Transcriptional regulation and its misregulation in disease}},
    year = {2013},
    journal = {Cell},
    author = {Lee, Tong Ihn and Young, Richard A.},
    number = {6},
    pages = {1237--1251},
    volume = {152},
    publisher = {Elsevier Inc.},
    url = {http://dx.doi.org/10.1016/j.cell.2013.02.014},
    doi = {10.1016/j.cell.2013.02.014},
    issn = {10974172},
    pmid = {23498934}
}

@article{Schnau2016TransitionBundle,
    title = {{Transition from a Linear to a Harmonic Potential in Collective Dynamics of a Multifilament Actin Bundle}},
    year = {2016},
    journal = {Physical Review Letters},
    author = {Schnau{\ss}, Jörg and Golde, Tom and Schuldt, Carsten and Schmidt, B. U.Sebastian and Glaser, Martin and Strehle, Dan and H{\"{a}}ndler, Tina and Heussinger, Claus and K{\"{a}}s, Josef A.},
    number = {10},
    pages = {1--6},
    volume = {116},
    doi = {10.1103/PhysRevLett.116.108102},
    issn = {10797114}
}

@article{Hubstenberger2013TranslationDevelopment,
    title = {{Translation repressors, an RNA helicase, and developmental cues control RNP phase transitions during early development}},
    year = {2013},
    journal = {Developmental Cell},
    author = {Hubstenberger, Arnaud and Noble, Scott L. and Cameron, Cristiana and Evans, Thomas C.},
    number = {2},
    pages = {161--173},
    volume = {27},
    publisher = {Elsevier Inc.},
    url = {http://dx.doi.org/10.1016/j.devcel.2013.09.024},
    doi = {10.1016/j.devcel.2013.09.024},
    issn = {15345807},
    pmid = {24176641}
}

@article{Siebenmorgen1986TrombeReflectors.,
    title = {{Trombe Wall Solar Heating System Augmented With Planar Reflectors.}},
    year = {1986},
    journal = {Transactions of the American Society of Agricultural Engineers},
    author = {Siebenmorgen, T. J. and Dale, A. C. and Jones, H. W.},
    number = {5},
    pages = {1332--1337},
    volume = {29},
    doi = {10.13031/2013.30318},
    issn = {00012351}
}

@article{Nogales1998TubulinGTPases,
    title = {{Tubulin and FtsZ form a distinct family of GTPases}},
    year = {1998},
    journal = {Nature Structural Biology},
    author = {Nogales, Eva and Downing, Kenneth H and Amos, Linda A and L{\"{o}}we, Jan},
    number = {6},
    pages = {451--458},
    volume = {5},
    url = {https://doi.org/10.1038/nsb0698-451},
    doi = {10.1038/nsb0698-451},
    issn = {1545-9985}
}

@article{Senoussi2019TunableSheet,
    title = {{Tunable corrugated patterns in an active nematic sheet}},
    year = {2019},
    journal = {Proceedings of the National Academy of Sciences of the United States of America},
    author = {Senoussi, Anis and Kashida, Shunnichi and Voituriez, Raphael and Galas, Jean Christophe and Maitra, Ananyo and Estevez-Torres, André},
    number = {45},
    pages = {22464--22470},
    volume = {116},
    doi = {10.1073/pnas.1912223116},
    issn = {10916490},
    pmid = {31611385},
    keywords = {Active matter, Liquid crystals, Pattern formation, Self-organization}
}

@article{Senoussi2019TunableSheetb,
    title = {{Tunable corrugated patterns in an active nematic sheet}},
    year = {2019},
    journal = {Proceedings of the National Academy of Sciences of the United States of America},
    author = {Senoussi, Anis and Kashida, Shunnichi and Voituriez, Raphael and Galas, Jean Christophe and Maitra, Ananyo and Estevez-Torres, André},
    number = {45},
    pages = {22464--22470},
    volume = {116},
    doi = {10.1073/pnas.1912223116},
    issn = {10916490},
    pmid = {31611385},
    keywords = {Active matter, Liquid crystals, Pattern formation, Self-organization}
}

@article{Henkin2014TunableGels,
    title = {{Tunable dynamics of microtubule-based active isotropic gels}},
    year = {2014},
    journal = {Philosophical Transactions of the Royal Society A: Mathematical, Physical and Engineering Sciences},
    author = {Henkin, Gil and DeCamp, Stephen J. and Chen, Daniel T.N. and Sanchez, Tim and Dogic, Zvonimir},
    number = {2029},
    volume = {372},
    doi = {10.1098/rsta.2014.0142},
    issn = {1364503X},
    keywords = {Active matter, Bundled microtubules, Gels, Molecular motors, Spontaneous flow}
}

@article{Scheff2019TuningFilaments,
    title = {{Tuning shape and internal structure of protein droplets via biopolymer filaments}},
    year = {2019},
    journal = {bioRxiv},
    author = {Scheff, Danielle R and Weirich, Kimberly L and Dasbiswas, Kinjal and Patel, Avinash and Vaikuntanathan, Suriyanarayanan and Gardel, Margaret L},
    pages = {2019.12.13.876003},
    url = {https://doi.org/10.1101/2019.12.13.876003},
    doi = {10.1101/2019.12.13.876003}
}

@article{Nasirimarekani2021TuningForces,
    title = {{Tuning the Properties of Active Microtubule Networks by Depletion Forces}},
    year = {2021},
    journal = {Langmuir},
    author = {Nasirimarekani, Vahid and Str{\"{u}}bing, Tobias and Vilfan, Andrej and Guido, Isabella},
    number = {26},
    pages = {7919--7927},
    volume = {37},
    doi = {10.1021/acs.langmuir.1c00426},
    issn = {15205827},
    pmid = {34132558}
}

@article{Gaskin1974TurbidimetricNeurotubules,
    title = {{Turbidimetric studies of the in vitro assembly and disassembly of porcine neurotubules}},
    year = {1974},
    journal = {Journal of Molecular Biology},
    author = {Gaskin, Felicia and Cantor, Charles R. and Shelanski, Michael L.},
    number = {4},
    volume = {89},
    doi = {10.1016/0022-2836(74)90048-5},
    issn = {00222836}
}

@article{Mao2005TwoMicrotubules,
    title = {{Two microtubule-associated proteins of the Arabidopsis MAP65 family function differently on microtubules}},
    year = {2005},
    journal = {Plant Physiology},
    author = {Mao, Tonglin and Jin, Lifeng and Li, Hua and Liu, Bo and Yuan, Ming},
    number = {2},
    pages = {654--662},
    volume = {138},
    doi = {10.1104/pp.104.052456},
    issn = {00320889}
}

@article{Dao2018UbiquitinInteractions,
    title = {{Ubiquitin Modulates Liquid-Liquid Phase Separation of UBQLN2 via Disruption of Multivalent Interactions}},
    year = {2018},
    journal = {Molecular Cell},
    author = {Dao, Thuy P. and Kolaitis, Regina Maria and Kim, Hong Joo and O'Donovan, Kevin and Martyniak, Brian and Colicino, Erica and Hehnly, Heidi and Taylor, J. Paul and Casta{\~{n}}eda, Carlos A.},
    number = {6},
    pages = {965--978},
    volume = {69},
    doi = {10.1016/j.molcel.2018.02.004},
    issn = {10974164},
    pmid = {29526694},
    keywords = {LLPS, NMR spectroscopy, Ubiquilin-2, amyotrophic lateral sclerosis, ligand-induced phase transition, liquid-liquid phase separation, multivalent interactions, protein quality control, stress granules, ubiquitin}
}

@article{Staat2017UltrafastFlight,
    title = {{Ultrafast imaging method to measure surface tension and viscosity of inkjet-printed droplets in flight}},
    year = {2017},
    journal = {Experiments in Fluids},
    author = {Staat, Hendrik J.J. and van der Bos, Arjan and van den Berg, Marc and Reinten, Hans and Wijshoff, Herman and Versluis, Michel and Lohse, Detlef},
    number = {1},
    pages = {1--8},
    volume = {58},
    publisher = {Springer Berlin Heidelberg},
    doi = {10.1007/s00348-016-2284-8},
    issn = {07234864}
}

@article{Xia2019UniversalityDroplets,
    title = {{Universality in the viscous-to-inertial coalescence of liquid droplets}},
    year = {2019},
    journal = {Proceedings of the National Academy of Sciences of the United States of America},
    author = {Xia, Xi and He, Chengming and Zhang, Peng},
    number = {47},
    pages = {23467--23472},
    volume = {116},
    doi = {10.1073/pnas.1910711116},
    issn = {10916490},
    pmid = {31690659},
    keywords = {Droplet coalescence, Scaling}
}

@article{Values1982UsefulValues,
    title = {{Useful Values}},
    year = {1982},
    author = {Values, Useful and Tubulin, Handling and Tubulin, Recycling},
    pages = {597},
    doi = {10.1016/s0074-6142(08)60040-6}
}

@article{Nayani2017UsingChromonics,
    title = {{Using chiral tactoids as optical probes to study the aggregation behavior of chromonics}},
    year = {2017},
    journal = {Proceedings of the National Academy of Sciences of the United States of America},
    author = {Nayani, Karthik and Fu, Jinxin and Chang, Rui and Park, Jung Ok and Srinivasarao, Mohan},
    number = {15},
    pages = {3826--3831},
    volume = {114},
    doi = {10.1073/pnas.1614620114},
    issn = {10916490},
    keywords = {Chirality, Chromonics, Phase transitions, Self-assembly, Tactoids}
}

@misc{Publica2018ViewDrive.Google.Com,
    title = {{View @ Drive.Google.Com}},
    year = {2018},
    author = {P{\'{u}}blica, Secretaria de Educación},
    pages = {199},
    url = {https://drive.google.com/file/d/0Byeu1xxF7vxgdjFMaUZxWHM3WEE/view},
    keywords = {Secretaria de educaci{\'{o}}n p{\'{u}}blica}
}

@article{Paulsen2011ViscousCoalescence,
    title = {{Viscous to inertial crossover in liquid drop coalescence}},
    year = {2011},
    journal = {Physical Review Letters},
    author = {Paulsen, Joseph D. and Burton, Justin C. and Nagel, Sidney R.},
    number = {11},
    pages = {1--4},
    volume = {106},
    doi = {10.1103/PhysRevLett.106.114501},
    issn = {00319007},
    arxivId = {1012.1298}
}

@article{Zhang2020VisualizationConstraint,
    title = {{Visualization of coalescence behavior of two bubbles with smoothness constraint}},
    year = {2020},
    journal = {Journal of Visualization},
    author = {Zhang, Fangfang and Li, Hongjun},
    number = {3},
    pages = {475--490},
    volume = {23},
    publisher = {Springer Berlin Heidelberg},
    url = {https://doi.org/10.1007/s12650-020-00641-2},
    doi = {10.1007/s12650-020-00641-2},
    issn = {18758975},
    keywords = {Bubble surface modeling, Coalescence visualization, Smooth contour fitting, Transition function}
}

@article{Gudimchuk2019WatchingTime,
    title = {{Watching microtubules grow one tubulin at a time}},
    year = {2019},
    journal = {Proceedings of the National Academy of Sciences of the United States of America},
    author = {Gudimchuk, Nikita and Roll-Mecak, Antonina},
    number = {15},
    pages = {7163--7165},
    volume = {116},
    doi = {10.1073/pnas.1902991116},
    issn = {10916490}
}

@article{Simon2007Water-in-waterCrystals,
    title = {{Water-in-water emulsions stabilized by non-amphiphilic interactions: Polymer-dispersed lyotropic liquid crystals}},
    year = {2007},
    journal = {Langmuir},
    author = {Simon, Karen A. and Sejwal, Preeti and Gerecht, Ryan B. and Luk, Yan Yeung},
    number = {3},
    pages = {1453--1458},
    volume = {23},
    doi = {10.1021/la062203s},
    issn = {07437463}
}

@article{Strubing2019WrinklingNematics,
    title = {{Wrinkling instability in 3D active nematics}},
    year = {2019},
    author = {Str{\"{u}}bing, Tobias and Khosravanizadeh, Amir and Vilfan, Andrej and Bodenschatz, Eberhard and Golestanian, Ramin and Guido, Isabella},
    pages = {1--8},
    url = {http://arxiv.org/abs/1908.10974},
    arxivId = {1908.10974}
}

@article{Kwon2013XPhosphorylation-regulatedDomains,
    title = {{XPhosphorylation-regulated binding of RNA polymerase II to fibrous polymers of low-complexity domains}},
    year = {2013},
    journal = {Cell},
    author = {Kwon, Ilmin and Kato, Masato and Xiang, Siheng and Wu, Leeju and Theodoropoulos, Pano and Mirzaei, Hamid and Han, Tina and Xie, Shanhai and Corden, Jeffry L. and McKnight, Steven L.},
    number = {5},
    pages = {1049},
    volume = {155},
    publisher = {Elsevier},
    url = {http://dx.doi.org/10.1016/j.cell.2013.10.033},
    doi = {10.1016/j.cell.2013.10.033},
    issn = {10974172},
    pmid = {24267890}
}

@article{Ray2020-SynucleinSeparation,
    title = {{{$\alpha$}-Synuclein aggregation nucleates through liquid–liquid phase separation}},
    year = {2020},
    journal = {Nature Chemistry},
    author = {Ray, Soumik and Singh, Nitu and Kumar, Rakesh and Patel, Komal and Pandey, Satyaprakash and Datta, Debalina and Mahato, Jaladhar and Panigrahi, Rajlaxmi and Navalkar, Ambuja and Mehra, Surabhi and Gadhe, Laxmikant and Chatterjee, Debdeep and Sawner, Ajay Singh and Maiti, Siddhartha and Bhatia, Sandhya and Gerez, Juan Atilio and Chowdhury, Arindam and Kumar, Ashutosh and Padinhateeri, Ranjith and Riek, Roland and Krishnamoorthy, G. and Maji, Samir K.},
    number = {8},
    pages = {705--716},
    volume = {12},
    publisher = {Springer US},
    url = {http://dx.doi.org/10.1038/s41557-020-0465-9},
    doi = {10.1038/s41557-020-0465-9},
    issn = {17554349},
    pmid = {32514159}
}

@article{Oconnor2016Access,
    title = {{乳鼠心肌提取 HHS Public Access}},
    year = {2016},
    journal = {Physiology {\&} behavior},
    author = {{O'connor}},
    number = {1},
    pages = {139--148},
    volume = {176},
    isbn = {2163684814},
    doi = {10.1016/j.physbeh.2017.03.040},
    keywords = {determination, protein crystallography, protein data bank, r -factor, resolution, restraints, structure, structure interpretation, structure quality, structure refinement, structure validation}
}

@article{etal.2016Access,
    title = {{乳鼠心肌提取 HHS Public Access}},
    year = {2016},
    journal = {Physiology {\&} behavior},
    author = {et al., Chimbindi},
    number = {1},
    pages = {139--148},
    volume = {176},
    isbn = {2163684814},
    doi = {10.1016/j.physbeh.2017.03.040},
    keywords = {determination, protein crystallography, protein data bank, r -factor, resolution, restraints, structure, structure interpretation, structure quality, structure refinement, structure validation}
}

@article{A.Shafiq2017Access,
    title = {{乳鼠心肌提取 HHS Public Access}},
    year = {2017},
    journal = {Physiology {\&} behavior},
    author = {A., Shafiq, Charlotte W. Nina S. Stachenfeld Jeffrey R. Bender},
    number = {3},
    pages = {139--148},
    volume = {176},
    isbn = {3902264330},
    doi = {10.1016/j.molcel.2016.05.042.Sequence},
    keywords = {endothelium, estrogen, estrogen receptors, vascular smooth muscle}
}

@article{BA.MichaelJ.Ackerman.2008NIHAccess,
    title = {{基因的改变NIH Public Access}},
    year = {2008},
    journal = {Bone},
    author = {BA.Michael J.Ackerman., 2013 John R.Giudicessi},
    number = {1},
    pages = {1--7},
    volume = {23},
    url = {https://www.ncbi.nlm.nih.gov/pmc/articles/PMC3624763/pdf/nihms412728.pdf},
    isbn = {6176321972},
    doi = {10.1038/jid.2014.371},
    issn = {15378276},
    pmid = {1000000221},
    arxivId = {NIHMS150003},
    keywords = {epiblast, gfp fusion, histone h2b-, icm, lineage specification, live imaging, mouse blastocyst, pdgfr {$\alpha$}, primitive endoderm}
}

@article{surrey2001,
    author = {Thomas Surrey  and François Nédélec  and Stanislas Leibler  and Eric Karsenti },
    title = {Physical Properties Determining Self-Organization of Motors and Microtubules},
    journal = {Science},
    volume = {292},
    number = {5519},
    pages = {1167-1171},
    year = {2001},
    doi = {10.1126/science.1059758}
}

@article{Toosi2014NIHAccess,
    title = {{基因的改变NIH Public Access}},
    year = {2014},
    journal = {Bone},
    author = {Toosi, KK},
    number = {1},
    pages = {1--7},
    volume = {23},
    url = {https://www.ncbi.nlm.nih.gov/pmc/articles/PMC3624763/pdf/nihms412728.pdf},
    isbn = {6176321972},
    doi = {10.1111/tra.12008.Simplified},
    issn = {15378276},
    pmid = {1000000221},
    arxivId = {NIHMS150003},
    keywords = {epiblast, gfp fusion, histone h2b-, icm, lineage specification, live imaging, mouse blastocyst, pdgfr {$\alpha$}, primitive endoderm}
}

@book{Toosi2014NIHAccessb,
    title = {{基因的改变NIH Public Access}},
    year = {2014},
    booktitle = {Bone},
    author = {Toosi, KK},
    number = {1},
    pages = {1--7},
    volume = {23},
    url = {https://www.ncbi.nlm.nih.gov/pmc/articles/PMC3624763/pdf/nihms412728.pdf},
    isbn = {6176321972},
    doi = {10.1002/0471142956.cy0219s62.Analysis},
    issn = {15378276},
    pmid = {1000000221},
    arxivId = {NIHMS150003},
    keywords = {epiblast, gfp fusion, histone h2b-, icm, lineage specification, live imaging, mouse blastocyst, pdgfr {$\alpha$}, primitive endoderm}
}

@article{Mozo2017NoTitle,
    title = {{済無No Title No Title}},
    year = {2017},
    journal = {Journal of Chemical Information and Modeling},
    author = {M{\'{o}}zo, Beatriz Sanchez},
    number = {9},
    pages = {1689--1699},
    volume = {53},
    url = {file:///C:/Users/User/Downloads/fvm939e.pdf},
    isbn = {9788578110796},
    doi = {10.1017/CBO9781107415324.004},
    issn = {1098-6596},
    pmid = {25246403},
    arxivId = {arXiv:1011.1669v3},
    keywords = {icle}
}

@book{Janosik2005NoTitle,
    title = {{済無No Title No Title}},
    year = {2005},
    booktitle = {NASPA Journal},
    author = {Janosik, Steven M},
    number = {4},
    pages = {1},
    volume = {42},
    isbn = {9788578110796},
    doi = {10.1017/CBO9781107415324.004},
    issn = {1098-6596},
    pmid = {25246403},
    arxivId = {arXiv:1011.1669v3},
    keywords = {icle}
}
