# Supplementary material for: Interplay of self-organization of microtubule asters and crosslinking protein condensates
Source: PNAS Nexus. 2023 Jul 13;2(7):pgad231. doi: 10.1093/pnasnexus/pgad231 (PMC10367440; doi:10.1093/pnasnexus/pgad231)
Supplement: pgad231_Supplementary_Data [file pgad231_supplementary_data.zip › PNASNEXUS-PNASNEXUS-2023-00655-T-s08.bbl]

\begin{thebibliography}{10}

\bibitem{alberti2019considerations}
S Alberti, A Gladfelter, T Mittag, Considerations and challenges in studying
  liquid-liquid phase separation and biomolecular condensates.
\newblock {\em\protect\JournalTitle{Cell}} \textbf{176}, 419--434 (2019).

\bibitem{Hyman2012InLife}
T Hyman, C Brangwynne, {In Retrospect: The Origin of Life}.
\newblock {\em\protect\JournalTitle{Nature}} \textbf{491}, 524--525 (2012).

\bibitem{pattanayak2020daily}
GK Pattanayak, et~al., Daily cycles of reversible protein condensation in
  cyanobacteria.
\newblock {\em\protect\JournalTitle{Cell reports}} \textbf{32}, 108032 (2020).

\bibitem{garaizar2022aging}
A Garaizar, et~al., Aging can transform single-component protein condensates
  into multiphase architectures.
\newblock {\em\protect\JournalTitle{Proceedings of the National Academy of
  Sciences}} \textbf{119}, e2119800119 (2022).

\bibitem{ndlec1997self}
F Ndlec, T Surrey, AC Maggs, S Leibler, Self-organization of microtubules and
  motors.
\newblock {\em\protect\JournalTitle{Nature}} \textbf{389}, 305--308 (1997).

\bibitem{Sanchez2011Cilia-likeBundles}
T Sanchez, D Welch, D Nicastro, Z Dogic, {Cilia-like beating of active
  microtubule bundles}.
\newblock {\em\protect\JournalTitle{Science}} \textbf{333}, 456--459 (2011).

\bibitem{Sanchez2012SpontaneousMatter}
T Sanchez, DT Chen, SJ Decamp, M Heymann, Z Dogic, {Spontaneous motion in
  hierarchically assembled active matter}.
\newblock {\em\protect\JournalTitle{Nature}} \textbf{491}, 431--434 (2012).

\bibitem{opathalage2019self}
A Opathalage, et~al., Self-organized dynamics and the transition to turbulence
  of confined active nematics.
\newblock {\em\protect\JournalTitle{Proceedings of the National Academy of
  Sciences}} \textbf{116}, 4788--4797 (2019).

\bibitem{Edozie2019Self-organizationStructures}
B Edozie, et~al., {Self-organization of spindle-like microtubule structures}.
\newblock {\em\protect\JournalTitle{Soft Matter}} \textbf{15}, 4797--4807
  (2019).

\bibitem{gatlin2009spindle}
JC Gatlin, et~al., Spindle fusion requires dynein-mediated sliding of
  oppositely oriented microtubules.
\newblock {\em\protect\JournalTitle{Current Biology}} \textbf{19}, 287--296
  (2009).

\bibitem{Brugues2014PhysicalSelf-organization}
J Brugu{\'{e}}s, D Needleman, {Physical basis of spindle self-organization}.
\newblock {\em\protect\JournalTitle{Proceedings of the National Academy of
  Sciences of the United States of America}} \textbf{111}, 18496--18500 (2014).

\bibitem{Khodjakov2000Centrosome-independentVertebrates}
A Khodjakov, RW Cole, BR Oakley, CL Rieder, {Centrosome-independent mitotic
  spindle formation in vertebrates}.
\newblock {\em\protect\JournalTitle{Current Biology}} \textbf{10}, 59--67
  (2000).

\bibitem{Bettencourt-Dias2013QA:Centrosome}
M Bettencourt-Dias, {Q{\&}A: Who needs a centrosome?}
\newblock {\em\protect\JournalTitle{BMC Biology}} \textbf{11}, 1--7 (2013).

\bibitem{trogden2019regulation}
KP Trogden, et~al., Regulation of glucose-dependent golgi-derived microtubules
  by camp/epac2 promotes secretory vesicle biogenesis in pancreatic $\beta$
  cells.
\newblock {\em\protect\JournalTitle{Current Biology}} \textbf{29}, 2339--2350
  (2019).

\bibitem{Petry2013BranchingTPX2}
S Petry, AC Groen, K Ishihara, TJ Mitchison, RD Vale, {Branching microtubule
  nucleation in xenopus egg extracts mediated by augmin and TPX2}.
\newblock {\em\protect\JournalTitle{Cell}} \textbf{152}, 768--777 (2013).

\bibitem{Hernandez-Vega2017LocalPhase}
A Hern{\'{a}}ndez-Vega, et~al., {Local Nucleation of Microtubule Bundles
  through Tubulin Concentration into a Condensed Tau Phase}.
\newblock {\em\protect\JournalTitle{Cell Reports}} \textbf{20}, 2304--2312
  (2017).

\bibitem{Ambadipudi2017Liquid-liquidTau}
S Ambadipudi, J Biernat, D Riedel, E Mandelkow, M Zweckstetter, {Liquid-liquid
  phase separation of the microtubule-binding repeats of the Alzheimer-related
  protein Tau}.
\newblock {\em\protect\JournalTitle{Nature Communications}} \textbf{8}, 1--13
  (2017).

\bibitem{King2020PhaseNucleation}
MR King, S Petry, {Phase separation of TPX2 enhances and spatially coordinates
  microtubule nucleation}.
\newblock {\em\protect\JournalTitle{Nature Communications}} \textbf{11}, 1--13
  (2020).

\bibitem{Imasaki2022CAMSAP2Separation}
T Imasaki, et~al., {CAMSAP2 organizes a {$\gamma$}-tubulin-independent
  microtubule nucleation centre through phase separation}.
\newblock {\em\protect\JournalTitle{eLife}} \textbf{11}, 1--28 (2022).

\bibitem{Jiang2015PhaseAssembly}
H Jiang, et~al., {Phase Transition of Spindle-Associated Protein Regulate
  Spindle Apparatus Assembly}.
\newblock {\em\protect\JournalTitle{Cell}} \textbf{163}, 108--122 (2015).

\bibitem{Lyu2022Abl2Co-condensation}
W Lyu, et~al., {Abl2 mediates microtubule nucleation and repair via tubulin
  co-condensation}.
\newblock {\em\protect\JournalTitle{bioRxiv}} p. 2022.06.21.496973 (2022).

\bibitem{wu2021overexpression}
YFO Wu, et~al., {Overexpression of the microtubule-binding protein CLIP-170
  induces a+ TIP network superstructure consistent with a biomolecular
  condensate}.
\newblock {\em\protect\JournalTitle{PloS one}} \textbf{16}, e0260401 (2021).

\bibitem{miesch2022phase}
J Miesch, RT Wimbish, MC Velluz, C Aumeier, Phase separation of +tip-networks
  regulates microtubule dynamics.
\newblock {\em\protect\JournalTitle{BioRxiv}} pp. 2021--09 (2022).

\bibitem{Mao2005TwoMicrotubules}
T Mao, L Jin, H Li, B Liu, M Yuan, {Two microtubule-associated proteins of the
  Arabidopsis MAP65 family function differently on microtubules}.
\newblock {\em\protect\JournalTitle{Plant Physiology}} \textbf{138}, 654--662
  (2005).

\bibitem{doi:10.1091/mbc.e08-04-0341}
J Gaillard, et~al., {Two Microtubule-associated Proteins of Arabidopsis MAP65s
  Promote Antiparallel Microtubule Bundling}.
\newblock {\em\protect\JournalTitle{Molecular Biology of the Cell}}
  \textbf{19}, 4534--4544 (2008).

\bibitem{Li2007AtMAP65-1Assembly}
H Li, M Yuan, T Mao, {AtMAP65-1 binds to tubulin dimers to promote tubulin
  assembly}.
\newblock {\em\protect\JournalTitle{Journal of Biochemistry and Molecular
  Biology}} \textbf{40}, 218--225 (2007).

\bibitem{Burkart2019MicrotubuleKatanin}
GM Burkart, R Dixit, {Microtubule bundling by MAP65-1 protects against severing
  by inhibiting the binding of katanin}.
\newblock {\em\protect\JournalTitle{Molecular Biology of the Cell}}
  \textbf{30}, 1587--1597 (2019).

\bibitem{itzhak2016global}
DN Itzhak, S Tyanova, J Cox, GH Borner, Global, quantitative and dynamic
  mapping of protein subcellular localization.
\newblock {\em\protect\JournalTitle{elife}} \textbf{5}, e16950 (2016).

\bibitem{Alberti2019ConsiderationsCondensates}
S Alberti, A Gladfelter, T Mittag, {Considerations and Challenges in Studying
  Liquid-Liquid Phase Separation and Biomolecular Condensates}.
\newblock {\em\protect\JournalTitle{Cell}} \textbf{176}, 419--434 (2019).

\bibitem{Sahu2021CrowderMicrotubules}
S Sahu, L Herbst, R Quinn, JL Ross, {Crowder and surface effects on
  self-organization of microtubules}.
\newblock {\em\protect\JournalTitle{Physical Review E}} \textbf{103}, 1--20
  (2021).

\bibitem{Patel2015AMutation}
A Patel, et~al., {A Liquid-to-Solid Phase Transition of the ALS Protein FUS
  Accelerated by Disease Mutation}.
\newblock {\em\protect\JournalTitle{Cell}} \textbf{162}, 1066--1077 (2015).

\bibitem{Han2012Cell-freeAssemblies}
TW Han, et~al., {Cell-free formation of RNA granules: Bound RNAs identify
  features and components of cellular assemblies}.
\newblock {\em\protect\JournalTitle{Cell}} \textbf{149}, 768--779 (2012).

\bibitem{Kato2012Cell-freeHydrogels}
M Kato, et~al., {Cell-free formation of RNA granules: Low complexity sequence
  domains form dynamic fibers within hydrogels}.
\newblock {\em\protect\JournalTitle{Cell}} \textbf{149}, 753--767 (2012).

\bibitem{Molliex2015PhaseFibrillization}
A Molliex, et~al., {Phase Separation by Low Complexity Domains Promotes Stress
  Granule Assembly and Drives Pathological Fibrillization}.
\newblock {\em\protect\JournalTitle{Cell}} \textbf{163}, 123--133 (2015).

\bibitem{Kwon2013XPhosphorylation-regulatedDomains}
I Kwon, et~al., {XPhosphorylation-regulated binding of RNA polymerase II to
  fibrous polymers of low-complexity domains}.
\newblock {\em\protect\JournalTitle{Cell}} \textbf{155}, 1049 (2013).

\bibitem{Xiang2015TheNuclei}
S Xiang, et~al., {The LC Domain of hnRNPA2 Adopts Similar Conformations in
  Hydrogel Polymers, Liquid-like Droplets, and Nuclei}.
\newblock {\em\protect\JournalTitle{Cell}} \textbf{163}, 829--839 (2015).

\bibitem{Feric2016CoexistingSubcompartments}
M Feric, et~al., {Coexisting Liquid Phases Underlie Nucleolar Subcompartments}.
\newblock {\em\protect\JournalTitle{Cell}} \textbf{165}, 1686--1697 (2016).

\bibitem{Murakami2015ALS/FTDFunction}
T Murakami, et~al., {ALS/FTD Mutation-Induced Phase Transition of FUS Liquid
  Droplets and Reversible Hydrogels into Irreversible Hydrogels Impairs RNP
  Granule Function}.
\newblock {\em\protect\JournalTitle{Neuron}} \textbf{88}, 678--690 (2015).

\bibitem{Kim2013MutationsALS}
HJ Kim, et~al., {Mutations in prion-like domains in hnRNPA2B1 and hnRNPA1 cause
  multisystem proteinopathy and ALS}.
\newblock {\em\protect\JournalTitle{Nature}} \textbf{495}, 467--473 (2013).

\bibitem{Jawerth2020ProteinFluids}
L Jawerth, et~al., {Protein condensates as aging Maxwell fluids}.
\newblock {\em\protect\JournalTitle{Science}} \textbf{370}, 1317--1323 (2020).

\bibitem{Nott2015PhaseOrganelles}
TJ Nott, et~al., {Phase Transition of a Disordered Nuage Protein Generates
  Environmentally Responsive Membraneless Organelles}.
\newblock {\em\protect\JournalTitle{Molecular Cell}} \textbf{57}, 936--947
  (2015).

\bibitem{Elbaum-Garfinkle2015TheDynamics}
S Elbaum-Garfinkle, et~al., {The disordered P granule protein LAF-1 drives
  phase separation into droplets with tunable viscosity and dynamics}.
\newblock {\em\protect\JournalTitle{Proceedings of the National Academy of
  Sciences of the United States of America}} \textbf{112}, 7189--7194 (2015).

\bibitem{Kang2012SimplifiedData}
M Kang, CA Day, AK Kenworthy, E DiBenedetto, {Simplified equation to extract
  diffusion coefficients from confocal FRAP data}.
\newblock {\em\protect\JournalTitle{Traffic}} \textbf{13}, 1589--1600 (2012).

\bibitem{Wang2021SurfaceAspiration}
H Wang, FM Kelley, D Milovanovic, BS Schuster, Z Shi, {Surface tension and
  viscosity of protein condensates quantified by micropipette aspiration}.
\newblock {\em\protect\JournalTitle{Biophysical Reports}} \textbf{1}, 100011
  (2021).

\bibitem{Woodruff2017TheTubulin}
JB Woodruff, et~al., {The Centrosome Is a Selective Condensate that Nucleates
  Microtubules by Concentrating Tubulin}.
\newblock {\em\protect\JournalTitle{Cell}} \textbf{169}, 1066--1077 (2017).

\bibitem{DeCamp2015OrientationalNematics}
SJ DeCamp, GS Redner, A Baskaran, MF Hagan, Z Dogic, {Orientational order of
  motile defects in active nematics}.
\newblock {\em\protect\JournalTitle{Nature Materials}} \textbf{14}, 1110--1115
  (2015).

\bibitem{Stoppin-Mellet2013MAP65Formation}
V Stoppin-Mellet, V Fache, D Portran, JL Martiel, M Vantard, {MAP65 Coordinate
  Microtubule Growth during Bundle Formation}.
\newblock {\em\protect\JournalTitle{PLoS ONE}} \textbf{8} (2013).

\bibitem{Hannabuss2019Self-OrganizationBundles}
J Hannabuss, et~al., {Self-Organization of Minimal Anaphase Spindle Midzone
  Bundles}.
\newblock {\em\protect\JournalTitle{Current Biology}} \textbf{29}, 2120--2130
  (2019).

\bibitem{Kanaan2020Liquid-liquidVitro}
NM Kanaan, C Hamel, T Grabinski, B Combs, {Liquid-liquid phase separation
  induces pathogenic tau conformations in vitro}.
\newblock {\em\protect\JournalTitle{Nature Communications}} \textbf{11} (2020).

\bibitem{Li2017ArabidopsisSite}
H Li, et~al., {Arabidopsis MAP65-4 plays a role in phragmoplast microtubule
  organization and marks the cortical cell division site}.
\newblock {\em\protect\JournalTitle{New Phytologist}} \textbf{215}, 187--201
  (2017).

\bibitem{smertenko2008c}
AP Smertenko, et~al., The c-terminal variable region specifies the dynamic
  properties of arabidopsis microtubule-associated protein map65 isotypes.
\newblock {\em\protect\JournalTitle{The Plant Cell}} \textbf{20}, 3346--3358
  (2008).

\bibitem{Lucas2011Microtubule-associatedHypocotyls}
JR Lucas, et~al., {Microtubule-associated proteins MAP65-1 and MAP65-2
  positively regulate axial cell growth in etiolated Arabidopsis hypocotyls}.
\newblock {\em\protect\JournalTitle{Plant Cell}} \textbf{23}, 1889--1903
  (2011).

\bibitem{Case2019StoichiometryProteins}
LB Case, X Zhang, JA Ditlev, MK Rosen, {Stoichiometry controls activity of
  phase-separated clusters of actin signaling proteins}.
\newblock {\em\protect\JournalTitle{Science}} \textbf{363}, 1093--1097 (2019).

\bibitem{Yang2022Self-constructionCondensates}
S Yang, et~al., {Self-construction of actin networks through phase
  separation-induced abLIM1 condensates}.
\newblock {\em\protect\JournalTitle{Proceedings of the National Academy of
  Sciences of the United States of America}} \textbf{119} (2022).

\bibitem{Xie2019PolarisomePolymerization}
Y Xie, et~al., {Polarisome scaffolder Spa2-mediated macromolecular condensation
  of Aip5 for actin polymerization}.
\newblock {\em\protect\JournalTitle{Nature Communications}} \textbf{10} (2019).

\bibitem{Graham2022Liquid-likeBundling}
K Graham, et~al., {Liquid-like VASP condensates drive actin polymerization and
  dynamic bundling}.
\newblock {\em\protect\JournalTitle{bioRxiv}} p. 2022.05.09.491236 (2022).

\bibitem{Wiegand2020DropsOther}
T Wiegand, AA Hyman, {Drops and fibers - How biomolecular condensates and
  cytoskeletal filaments influence each other}.
\newblock {\em\protect\JournalTitle{Emerging Topics in Life Sciences}}
  \textbf{4}, 247--261 (2020).

\bibitem{Tulin2012Single-moleculeBundling}
A Tulin, S McClerklin, Y Huang, R Dixit, {Single-molecule analysis of the
  microtubule cross-linking protein MAP65-1 reveals a molecular mechanism for
  contact-angle-dependent microtubule bundling}.
\newblock {\em\protect\JournalTitle{Biophysical Journal}} \textbf{102},
  802--809 (2012).

\end{thebibliography}
